# Supplementary material for: The human lncRNA LINC-PINT inhibits tumor cell invasion through a highly conserved sequence element
Source: Genome Biol. 2017 Oct 27;18:202. doi: 10.1186/s13059-017-1331-y (PMC5660458; doi:10.1186/s13059-017-1331-y)
Supplement: Supplementary file 2 — shows the genes affected upon LINC-PINT overexpression. (XLSX 81 kb) [file 13059_2017_1331_MOESM2_ESM.xlsx]

## Sheet: downregulated
Probeset_id	GeneName	TranscriptID	logFC	P.Value
17012148	GJA1	NM_000165	-1.84991	1.6182e-06
16861997	ZFP36	NM_003407	-0.853038	1.61345e-05
16908037	FN1	ENST00000354785	-0.910609	3.2937e-05
16747956	NA	ENST00000408177	-0.80615	0.000127095
17015637	ELOVL2	NM_017770	-0.552967	0.000221385
16874198	CGB8	NM_033183	-1.49629	0.000290566
16711517	NA	TCONS_l2_00003384-XLOC_l2_001851	-0.623575	0.000312669
17085275	NA	TCONS_l2_00029375-XLOC_l2_015219	-0.55299	0.000367503
17049676	SERPINE1	NM_000602	-0.521103	0.000371681
17118407	LOC100132249	ENST00000436055	-0.601363	0.000429728
17085192	NA	TCONS_l2_00029721-XLOC_l2_014784	-0.618566	0.000511655
16875656	PTPRH	NM_002842	-0.519527	0.000559433
16827679	NQO1	ENST00000320623	-0.486816	0.000587827
16697138	GLT25D2	NM_015101	-0.534779	0.000679955
16780201	RN5S35	ENST00000391257	-0.510334	0.000684417
16975999	RPL21P44	NR_027153	-0.506371	0.00069372
16859314	KLF2	NM_016270	-0.480631	0.000770777
16694861	ETV3L	NM_001004341	-0.446585	0.000805127
17007257	HLA-DRA	NM_019111	-0.723908	0.000808175
16731024	LOC644277	AB231705	-0.470603	0.000810738
17059911	PON3	NM_000940	-0.523189	0.000819012
17013507	SAMD5	NM_001030060	-0.538215	0.000822655
16964584	MSX1	NM_002448	-0.469607	0.000833651
16705011	DKK1	NM_012242	-0.484291	0.000888378
16979133	CAMK2D	ENST00000418639	-0.477963	0.000900141
16916154	NA	ENST00000362935	-0.805515	0.000930716
16967863	AREG	NM_001657	-0.508306	0.000971762
16834525	G6PC	NM_000151	-0.484947	0.000978182
16982161	PDLIM3	NM_014476	-0.511254	0.00104771
16794439	NA	ENST00000458957	-0.500214	0.00107414
17038059	MICA	NR_036523	-0.43629	0.0011165
16796409	NA	TCONS_00022844-XLOC_011111	-0.604679	0.00113356
17106688	GRIA3	NM_007325	-0.433321	0.00113509
16944937	ROPN1B	NM_001012337	-0.467978	0.00115168
16999296	NA	TCONS_00010460-XLOC_004978	-0.629548	0.00117131
16982750	NA	TCONS_00009325-XLOC_004249	-0.538537	0.00118513
17035880	HLA-DRA	BC071659	-0.483378	0.00119284
17038596	HLA-DRA	BC071659	-0.483378	0.00119284
17041225	HLA-DRA	BC071659	-0.483378	0.00119284
16974146	ABLIM2	NM_001130083	-0.554098	0.00120206
16779661	MIR548X2	NR_039692	-0.847988	0.00120314
17094481	LOC642236	NR_033907	-0.694134	0.00120443
16969009	PDLIM5	NM_001256426	-0.579561	0.00124394
16967853	AREG	NM_001657	-0.496305	0.00128589
17033604	HLA-DRA	BC071659	-0.453837	0.00129197
16757051	NA	TCONS_00021212-XLOC_009879	-0.453804	0.00129382
17053998	NA	ENST00000384211	-1.6509	0.00131881
16718106	OBFC1	NM_024928	-0.472722	0.00132404
16695730	NA	---	-0.576314	0.00137837
16735893	MIR4299	NR_036184	-0.590411	0.0013899
16836021	ABCC3	NM_003786	-0.481223	0.00141233
16780322	DZIP1	NM_198968	-0.520314	0.00145377
16831844	EVPLL	NM_001145127	-0.397167	0.00146269
16850793	NA	ENST00000362986	-0.560245	0.00146723
16871221	SLC7A10	NM_019849	-0.452684	0.00155701
16795791	NA	ENST00000555975	-0.43522	0.00155863
16792068	NA	ENST00000458749	-0.478848	0.001613
16845969	LOC644172	NR_026901	-0.61978	0.00162978
17100073	MIR4673	NR_039820	-0.459484	0.00172009
16703919	NA	TCONS_00018160-XLOC_008450	-0.509879	0.00174004
16729321	NA	ENST00000390741	-0.927996	0.0017502
17087971	NA	TCONS_00016125-XLOC_007510	-0.439703	0.00178678
16997199	ENC1	NM_001256574	-0.446614	0.00179729
17117110	CD24	NM_013230	-0.396994	0.00179882
17061949	RN5S237	ENST00000410414	-0.626592	0.00182239
17006580	NA	TCONS_00011775-XLOC_005244	-0.687275	0.00182831
16897878	RN5S93	ENST00000362525	-0.610736	0.0018389
16969123	NA	TCONS_00008170-XLOC_003615	-0.525812	0.00184078
16794158	ZFP36L1	NM_001244701	-0.426739	0.00185482
16918830	NA	ENST00000516740	-0.543342	0.00187318
16947026	AADACL2	NM_207365	-0.486233	0.00187807
17013782	NA	ENST00000411107	-0.419636	0.0018978
16961756	RN5S148	ENST00000516527	-0.485399	0.00194412
16869725	SLC1A6	NM_005071	-0.542287	0.00194542
16765848	PMEL	ENST00000552882	-0.424492	0.00200092
16880982	ARHGAP25	NM_001007231	-0.456002	0.00202638
17079027	NA	ENST00000458820	-0.583724	0.0020672
16969495	NPNT	NM_001184690	-0.42022	0.00212629
16688149	NA	ENST00000384461	-0.637723	0.00214436
17047338	NA	ENST00000448088	-0.378671	0.0021901
17042930	LOC100128374	AK095485	-0.422713	0.00219482
16742084	NA	ENST00000384186	-0.423684	0.00221366
17044692	PRR15	NM_175887	-0.599025	0.00221996
17105086	TBX22	ENST00000373291	-0.553877	0.00233658
16934166	NA	TCONS_00029677-XLOC_014347	-0.392558	0.002367
17039199	TIGD1L	ENST00000437716	-0.557472	0.00237394
16743548	JRKL-AS1	NR_047481	-0.43593	0.00240839
16989736	EGR1	NM_001964	-0.482423	0.00243454
16918679	EDEM2	AK296878	-0.363729	0.00247264
17024737	NA	BC031960	-0.42624	0.00249501
16972699	NA	ENST00000505389	-0.39018	0.00249551
16981516	NA	TCONS_00009166-XLOC_004165	-0.642897	0.00249654
16906534	STAT1	NM_007315	-0.368666	0.0025015
16783494	LOC100129794	NR_033240	-0.431416	0.002559
17087329	TMOD1	NM_001166116	-0.389209	0.00256949
17094434	LOC100132249	ENST00000436055	-0.490183	0.00265197
16961056	SPTSSB	ENST00000359175	-0.546069	0.00266959
17028313	HLA-DRA	ENST00000383127	-0.384139	0.00273413
16805192	ST8SIA2	NM_006011	-0.475233	0.00275524
17107101	FAM127A	NM_001078171	-0.586106	0.00277092
17031139	HLA-DRA	BC071659	-0.386851	0.0028044
16793940	MIR4708	NR_039857	-0.426476	0.00281001
17023227	NA	ENST00000362588	-0.454895	0.00298941
16833218	CCL11	NM_002986	-0.454278	0.0030135
16847137	2014-09-04	NR_037155	-0.42164	0.00307215
17007285	HLA-DQB1-AS1	ENST00000419852	-0.39067	0.00311085
17081401	NDRG1	NM_001135242	-0.461965	0.00312945
16873215	NA	TCONS_00027767-XLOC_013356	-0.388439	0.00313889
17074848	DLC1	NM_182643	-0.461056	0.00326849
16871822	ZFP30	ENST00000392144	-0.430833	0.0033458
16897328	NA	TCONS_l2_00015793-XLOC_l2_008008	-0.434756	0.00335603
17004657	BMP6	NM_001718	-0.44179	0.0033676
16949827	XXYLT1-AS2	ENST00000447975	-0.525117	0.00340048
17012632	ENPP1	NM_006208	-0.445218	0.00346149
16921108	LOC100652730	NR_046224	-0.611431	0.00346464
16730308	ENDOD1	NM_015036	-0.361762	0.00346988
16882778	IGKV1D-13	ENST00000390275	-0.400461	0.00354394
16870978	ZNF675	NM_138330	-0.820421	0.00355887
16762978	AMN1	NM_001113402	-0.41824	0.00357357
16835972	CACNA1G	NM_018896	-0.385836	0.00362502
16832403	NA	ENST00000516009	-0.705649	0.00363784
16741549	NA	ENST00000524714	-0.348101	0.00375901
16683377	ID3	NM_002167	-0.454199	0.00377898
16871718	ZNF850	NM_001193552	-0.559541	0.00381116
16826460	SALL1	NM_002968	-0.449507	0.00382173
16693272	S100A10	ENST00000368811	-0.373592	0.00383453
16928713	ZNRF3-IT1	ENST00000412798	-0.353742	0.00384948
16910443	NA	---	-0.600004	0.00387315
17072577	KIAA0196-AS1	ENST00000519140	-0.516394	0.00387651
16662132	NA	ENST00000363721	-0.607582	0.00392673
17111005	NA	ENST00000425150	-0.492049	0.00392706
16664332	NA	TCONS_00000191-XLOC_000170	-0.385555	0.00393734
17063779	TRBV5-6	ENST00000390375	-0.450725	0.00397093
16804760	TTLL13	NM_001029964	-0.346051	0.00398137
16695677	MPZ	NM_000530	-0.587655	0.00411304
16903897	NR4A2	NM_006186	-0.39872	0.00419404
16910312	NA	---	-0.521681	0.00423501
17118156	POM121L6P	ENST00000360992	-0.405374	0.00424268
16843873	LOC284100	NR_024178	-0.539793	0.00425958
16659936	LOC729587	XM_001715369	-0.389073	0.00430903
16808793	FBN1	NM_000138	-0.332184	0.00432518
17062491	GPR37	ENST00000303921	-0.519712	0.00438028
17056891	FAM183B	NR_028347	-0.379595	0.00447156
16984937	NA	TCONS_00009403-XLOC_004392	-0.466556	0.00447627
16933760	LIF	NM_002309	-0.332733	0.00451662
16915091	TFAP2C	NM_003222	-0.407424	0.00453304
17106162	NA	---	-0.371597	0.00453895
16973551	NKX1-1	ENST00000422806	-0.370932	0.00458002
17039907	HLA-DRB3	ENST00000383126	-0.414201	0.00458568
16759718	NA	---	-0.403545	0.0046397
16999446	NA	TCONS_00010469-XLOC_004989	-0.370298	0.00464798
16938463	NA	TCONS_00005970-XLOC_002602	-0.478422	0.00465417
16980245	GYPE	NM_198682	-0.512182	0.00467314
16969129	NA	TCONS_00008846-XLOC_003616	-0.435074	0.00475765
16659475	NA	TCONS_00000841-XLOC_000056	-0.386737	0.00477132
17019070	LOC100505730	ENST00000439386	-0.332947	0.00477574
16789176	NA	TCONS_00022641-XLOC_010943	-0.508332	0.0048179
16729225	LOC100506127	TCONS_l2_00004657-XLOC_l2_002407	-0.42655	0.00492711
16659380	PRAMEF2	NM_023014	-0.562253	0.00493142
16724861	SERPING1	NM_000062	-0.316907	0.00499579
16718367	NA	---	-0.341351	0.00521721
17065950	NA	ENST00000527110	-0.387105	0.00522312
17088063	NA	---	-0.537047	0.00531222
16834559	RND2	NM_005440	-0.441428	0.00533607
16823255	HCFC1R1	NM_017885	-0.414989	0.00533949
16912362	ID1	NM_181353	-0.402169	0.00534475
17060824	VGF	ENST00000445482	-0.439835	0.00536698
17068202	ADAM32	NM_145004	-0.454683	0.00540245
16871272	ZNF599	NM_001007248	-0.409587	0.00542254
16834395	TUBG2	NM_016437	-0.345425	0.00545037
16831327	NA	TCONS_00025160-XLOC_012120	-0.48646	0.00546761
16861020	LOC100128682	NR_040046	-0.36096	0.00551081
17067424	EXTL3	ENST00000220562	-0.388	0.00552101
16871270	NA	ENST00000408188	-0.623196	0.00552144
16703889	RNU7-77P	ENST00000517245	-0.388638	0.00557083
16956432	NA	TCONS_00006546-XLOC_003167	-0.480962	0.00557293
16929454	NA	TCONS_00029416-XLOC_014215	-0.409657	0.00557598
16908977	SCG2	NM_003469	-0.559763	0.00561462
17000168	CXCL14	NM_004887	-0.424556	0.00561956
16961551	PLD1	NM_002662	-0.316375	0.00561996
17024770	NA	ENST00000384691	-0.991195	0.00562105
16696614	KIAA0040	NM_001162893	-0.374501	0.00564134
17076723	NA	TCONS_00014990-XLOC_007069	-0.458308	0.00566389
17045005	FKBP9	NM_007270	-0.370148	0.00568565
17059955	PDK4	NM_002612	-0.391835	0.00569113
17107323	LOC100128420	NR_038461	-0.308132	0.00569488
17074601	MIR598	NR_030328	-0.510579	0.00569937
17094344	NA	TCONS_l2_00029945-XLOC_l2_015187	-0.3912	0.00576564
16687717	NA	ENST00000516036	-0.361472	0.00576991
16992055	NA	---	-0.363928	0.00578756
16835672	ITGA3	NM_002204	-0.360044	0.00585278
17114288	GPC3	NM_001164617	-0.328913	0.00587666
17103185	TIMP1	NM_003254	-0.391942	0.0058896
17118386	FAM220CP	ENST00000395253	-0.345936	0.00618853
16753399	NA	TCONS_00021153-XLOC_009784	-0.482223	0.00623045
16894109	LINC00487	NR_038369	-0.41606	0.00630292
16788693	SNORD114-26	NR_003219	-0.627304	0.00632404
16849740	MIR657	NR_030394	-0.416288	0.0063417
16741075	CDK2AP2	NM_005851	-0.357996	0.00642829
16786587	FOS	NM_005252	-0.391228	0.00644084
17097510	NA	ENST00000390130	-0.449313	0.00646091
17029705	HLA-DRB3	NM_022555	-0.441537	0.0064874
16740956	POLD4	NM_021173	-0.322202	0.00650071
16899109	SLC4A5	NM_133478	-0.419604	0.00651216
16741287	CPT1A	NM_001876	-0.301766	0.00663719
16917259	NA	TCONS_00028318-XLOC_013655	-0.50594	0.00669162
17059932	PON2	ENST00000536183	-0.341901	0.00671351
16931813	NA	ENST00000391267	-0.495648	0.00672952
16873541	PNMAL1	NM_018215	-0.467863	0.0068185
16769481	ALDH1L2	NM_001034173	-0.428828	0.00689015
16841634	CDRT1	NM_006382	-0.38322	0.00701246
16797417	IGHV4-31	AK301389	-0.356191	0.00711585
16668505	NA	TCONS_00001092-XLOC_000340	-0.331306	0.00716635
16701741	NA	TCONS_l2_00002835-XLOC_l2_001421	-0.324727	0.00719068
16821162	NUDT7	NM_001105663	-0.489633	0.0072214
17105747	TCEAL3	ENST00000372628	-0.493065	0.00722158
16730583	WTAPP1	NR_038390	-0.381778	0.00722173
16838300	TMC8	NM_152468	-0.299758	0.00725152
16679733	OR2G3	NM_001001914	-0.322283	0.00726091
16721225	NA	TCONS_00019139-XLOC_009040	-0.309442	0.00726414
17080670	NA	ENST00000530350	-0.344244	0.0072785
16794062	RN5S386	ENST00000362568	-0.556206	0.00730053
16788701	SNORD114-30	NR_003223	-0.679011	0.00734492
16742195	NA	ENST00000530792	-0.456488	0.00736387
16677185	NA	TCONS_00001262-XLOC_000551	-0.505298	0.00740331
16848070	SLC16A6	NM_001174166	-0.33388	0.00741163
16711140	NA	TCONS_00018398-XLOC_008683	-0.466464	0.00743712
16770701	NA	TCONS_00020933-XLOC_010205	-0.457478	0.00747251
17066573	PIWIL2	ENST00000356766	-0.455438	0.00747546
17063981	FAM115A	NM_001206938	-0.363353	0.00748758
16786467	NA	ENST00000554939	-0.379957	0.00756907
16915566	NA	TCONS_00028254-XLOC_013596	-0.465413	0.00765756
17009480	NA	TCONS_00011825-XLOC_005311	-0.347284	0.00766
16712859	NA	ENST00000421132	-0.541102	0.00769405
16912360	NA	ENST00000364900	-0.364381	0.00785746
16670272	NA	TCONS_00000300-XLOC_000391	-0.534162	0.00787138
16668102	TMEM167B	ENST00000338272	-0.339358	0.00794832
16791812	NA	TCONS_00022700-XLOC_010989	-0.589828	0.00796618
16797123	NA	ENST00000557610	-0.336569	0.00805063
17100424	EXD3	NM_017820	-0.365041	0.00808653
16708034	C10orf62	NM_001009997	-0.336906	0.0080979
17058458	NA	ENST00000365165	-0.561303	0.00811431
17012182	PKIB	NM_001270394	-0.3246	0.00822027
16935620	RRP7B	BC053540	-0.931674	0.00827158
17068909	NA	AK299452	-0.555369	0.00829465
16697968	NA	ENST00000429443	-0.412385	0.00830411
16910536	PDCD1	NM_005018	-0.332617	0.00830662
16967875	PARM1	NM_015393	-0.307634	0.00831977
16712482	PIP4K2A	NM_005028	-0.349102	0.00835755
16992879	EIF4E1B	ENST00000504597	-0.346353	0.00842046
16755904	NA	ENST00000459085	-0.381749	0.0084313
17102129	SAT1	NR_027783	-0.419286	0.00849059
16952878	NA	ENST00000451485	-0.397489	0.00858566
17001958	NA	---	-0.297612	0.00860601
16828325	NA	ENST00000384794	-0.656581	0.00863597
16844061	PLXDC1	NM_020405	-0.335062	0.00866747
16955887	MAGI1	NM_015520	-0.319937	0.00868729
16719325	C10orf122	NM_001128202	-0.417724	0.00868966
16767991	LIN7A	ENST00000552864	-0.373205	0.00871051
16874978	ZNF350	NM_021632	-0.397662	0.00873034
16960803	LOC339894	NR_034007	-0.315828	0.00883808
17042984	CHST12	NM_001243794	-0.316064	0.0088679
16869092	ZNF44	NM_001164276	-0.426429	0.00888992
16798020	SNRPN	NM_022807	-0.351759	0.00895451
17012546	TMEM200A	ENST00000296978	-0.311128	0.00901852
16745830	ACRV1	ENST00000533904	-0.421359	0.00904832
16862790	CD177	NM_020406	-0.413673	0.00908233
16763840	NA	ENST00000552958	-0.324445	0.00910796
16713760	LOC728643	NR_003277	-0.471186	0.00913267
17019861	NA	TCONS_00012742-XLOC_005739	-0.456184	0.00917485
16777198	CRYL1	NM_015974	-0.315905	0.00922336
16793661	NA	TCONS_00022412-XLOC_011047	-0.474515	0.00925167
16840122	VMO1	NM_182566	-0.332936	0.00925938
16704454	LOC100507539	ENST00000430188	-0.284369	0.00926048
16684080	IFI6	ENST00000361157	-0.428816	0.00929308
16939276	NA	TCONS_00005988-XLOC_002615	-0.431551	0.00929975
16870739	LOC284440	NR_026956	-0.308537	0.00933305
16734434	NA	TCONS_00019564-XLOC_009358	-0.417233	0.0093374
16769460	NA	AK127265	-0.382393	0.00935541
16659856	NA	ENST00000426353	-0.420117	0.00937232
16972912	SLC25A4	NM_001151	-0.315549	0.00939056
16874214	NTF4	NM_006179	-0.521444	0.00940055
16748500	NA	AK127712	-0.3415	0.00944256
16684870	PHC2	NM_198040	-0.299652	0.00952155
16705270	NA	ENST00000444770	-0.678763	0.0095613
17082001	CYP11B2	NM_000498	-0.436674	0.00957112
16713887	NA	TCONS_00018501-XLOC_008811	-0.281737	0.00960102
16824120	ABCC6P2	NR_023387	-0.299446	0.00964951
16767335	CPM	ENST00000338356	-0.324317	0.00965467
16904972	NA	ENST00000516998	-0.473437	0.00965564
16922809	NA	TCONS_00029017-XLOC_013940	-0.371553	0.00969888
16854540	B4GALT6	NM_004775	-0.384808	0.00970899
16742775	MIR4300	NR_036186	-0.50473	0.00971336
16803492	CRABP1	NM_004378	-0.310066	0.00981033
16745519	BSX	ENST00000343035	-0.349044	0.00983876
16853222	NA	TCONS_00026382-XLOC_012733	-0.412385	0.00984736
17086361	NA	TCONS_l2_00029784-XLOC_l2_014876	-0.547929	0.00987443
16941252	IQCF3	ENST00000456080	-0.328898	0.00987444
16872733	NA	ENST00000516547	-0.515277	0.00995397
17004208	FOXC1	NM_001453	-0.302445	0.00998176

## Sheet: upregulated
Probeset_id	GeneName	TranscriptID	logFC	P.Value
16852267	MIR4527	NR_039753	1.2335	4.5917e-05
16984056	SLC1A3	NM_004172	0.800421	7.07633e-05
17092490	NFIB	NM_001190737	0.880506	7.25129e-05
16799739	CHAC1	ENST00000446533	0.874189	0.000100902
16852263	NA	TCONS_00026192-XLOC_012669	0.823193	0.000113927
16696416	TNFSF18	ENST00000404377	0.714065	0.000129344
16718764	MIR3663	NR_037436	0.654441	0.000137923
17113362	CAPN6	NM_014289	0.930489	0.000142859
16847414	NA	ENST00000363143	0.835694	0.000148556
17086193	PSAT1	NM_058179	0.699957	0.00015869
16862375	CYP2B7P1	NR_001278	0.951079	0.000183978
16805216	ASB9P1	NR_033769	0.733483	0.000204393
16708260	LINC00263	TCONS_00018307-XLOC_008583	0.632119	0.000249364
16781392	NA	TCONS_l2_00008295-XLOC_l2_004121	0.587343	0.000260741
17117619	NA	BC013389	1.48707	0.000280275
16822459	NA	TCONS_00024531-XLOC_011844	0.583338	0.000327783
16983611	LOC643401	NR_038848	0.937471	0.000377087
17002898	STC2	NM_003714	0.7209	0.000412257
16781602	RNASE3	NM_002935	0.862808	0.000460533
16968213	ANXA3	NM_005139	0.524242	0.000472752
17074587	MIR1322	NR_031711	0.985453	0.000477896
16829085	SLC7A5	NM_003486	0.546472	0.000534842
16844509	KRT23	NM_015515	0.521149	0.000583973
17016366	HIST1H2AB	NM_003513	0.5738	0.000620304
16717557	NA	---	0.484679	0.000652159
17025879	NA	TCONS_00011247-XLOC_005938	0.857432	0.000805348
16671455	RNU7-57P	ENST00000459540	0.638206	0.000866947
16711533	PRKCQ	NM_006257	0.722867	0.000903723
16942325	LOC285401	BC043407	1.01037	0.00102994
16723569	EHF	NM_001206616	0.449611	0.0010405
16961331	MECOM	NM_004991	0.61332	0.00106659
16708249	SCD	NM_005063	0.506546	0.00116041
16914595	LINC00494	NR_026958	0.548366	0.00116776
16976108	NA	ENST00000411373	0.586534	0.00117341
17005032	NA	ENST00000384233	0.893566	0.00120845
16847253	NA	TCONS_00025711-XLOC_012537	0.57198	0.00131596
17046938	NA	---	0.671233	0.0013255
17025264	NA	TCONS_00011605-XLOC_005901	0.669637	0.00135006
17009289	RUNX2	ENST00000371438	0.532507	0.00136846
16716469	HTR7	NM_019859	0.475831	0.00147792
16856015	NA	TCONS_00026214-XLOC_012887	0.40956	0.00149182
16790614	AJUBA	NM_032876	0.471904	0.0015137
16851950	MIR3975	NR_039771	0.781468	0.00156243
16666390	RN5S20	ENST00000515976	0.487494	0.00163036
16941871	IL17RB	NM_018725	0.458133	0.00163062
16997659	NA	---	0.495156	0.00166869
16797667	LOC348120	NR_040094	0.652889	0.0016829
16887171	B3GALT1	NM_020981	0.534211	0.00170042
17104893	PABPC1L2B	NM_001042506	0.64645	0.00173243
16961758	NA	AY769439	0.830016	0.00177873
16972106	NA	ENST00000364180	0.614331	0.00180529
16724671	OR4X1	NM_001004726	0.546858	0.00182076
16714581	SLC16A9	NM_194298	0.407879	0.00182206
16732541	TECTA	ENST00000392793	0.437798	0.00193528
16910609	TRIB3	ENST00000422053	0.47999	0.00193771
16791455	STXBP6	ENST00000396700	0.690588	0.00194037
16737029	IMMP1L	NM_144981	0.49579	0.00213236
17063821	TRBV9	ENST00000390363	0.484137	0.00217548
17024746	ZBTB2	NM_020861	0.4521	0.00223183
17100771	NA	---	0.56476	0.00228185
16710304	NA	TCONS_00018374-XLOC_008653	0.55241	0.00230902
16681867	PRAMEF23	ENST00000376189	0.741279	0.00237403
17020234	NA	ENST00000421465	0.619109	0.00248738
17113043	H2BFWT	NM_001002916	0.437128	0.00248792
17011522	C6orf183	AK094715	0.4723	0.0025385
17092989	NA	ENST00000456198	0.607134	0.00255587
16921475	NA	TCONS_00028965-XLOC_013856	1.36332	0.00256404
17069087	CHCHD7	ENST00000523532	0.35291	0.00271155
17001152	NA	TCONS_00009796-XLOC_005039	0.809299	0.00276286
16996017	HCN1	NM_021072	0.558679	0.00289523
17090893	WDR5	NM_017588	0.388617	0.0029058
17001132	NA	ENST00000517214	0.544114	0.00292921
16954343	LUST	NR_045388	0.386612	0.00300389
16923666	KRTAP10-11	NM_198692	0.520519	0.00303469
16820883	MARVELD3	ENST00000268485	0.43501	0.00303758
17077824	NA	ENST00000384222	0.348078	0.00306619
16977890	NA	ENST00000408513	0.43285	0.00310441
16984405	NA	TCONS_00009933-XLOC_004361	0.400834	0.00310832
17081049	LOC727677	NR_024393	0.669514	0.00312177
16972993	TLR3	NM_003265	0.67753	0.00314254
16996937	NA	ENST00000390958	0.421061	0.0032276
17061879	NA	ENST00000459130	0.64157	0.00326181
17023473	NA	BC035400	0.915264	0.00327574
16753550	TBC1D30	NM_015279	0.428141	0.00340496
16789207	SNORA28	NR_002964	0.50117	0.00341052
16661544	SESN2	NM_031459	0.443784	0.00348986
17078134	EYA1	NM_172058	0.398089	0.00354375
17046322	NA	TCONS_00013454-XLOC_006111	0.567166	0.00364294
17083742	CNTLN	ENST00000380647	0.598575	0.00371678
16692122	NUDT17	ENST00000334513	0.456604	0.0038319
16690969	RNU7-70P	ENST00000516941	0.621978	0.00395673
17004184	NA	TCONS_00011632-XLOC_005121	0.409082	0.00405775
16676157	NA	TCONS_00001247-XLOC_000529	0.334032	0.00408863
16965539	ZCCHC4	NM_024936	0.341573	0.00418839
16777777	SLC7A1	NM_003045	0.329004	0.0042637
16747822	DPPA3	ENST00000345088	0.55369	0.00430551
17061296	NA	ENST00000516238	1.04313	0.00430809
16813822	NA	TCONS_l2_00009371-XLOC_l2_005076	0.586725	0.00433596
16975343	NA	ENST00000517166	0.699549	0.00436788
16928666	NA	ENST00000362927	0.447534	0.00438628
16852622	MALT1	ENST00000348428	0.513664	0.00442097
16844356	TNS4	NM_032865	0.368365	0.00442457
17117665	LOC100129502	AK055252	0.347038	0.0044332
16884877	DDX18	NM_006773	0.349621	0.00443742
16844533	KRT40	NM_182497	0.354964	0.00447076
17033637	NA	ENST00000547159	0.432264	0.00450999
16695762	C1orf111	ENST00000367935	0.36712	0.0046075
17104983	CXorf26	BC001220	0.488032	0.00463902
17102781	NYX	ENST00000342595	0.374182	0.00470177
17081890	NA	TCONS_00015185-XLOC_007243	0.43749	0.00473334
17018967	NA	TCONS_l2_00025385-XLOC_l2_012983	0.447327	0.00478199
16670276	LOC645166	NR_027355	0.676834	0.00482486
16901302	NA	TCONS_00004357-XLOC_002236	0.54929	0.00485836
17085520	NA	ENST00000354995	0.44795	0.00488498
16936172	NA	TCONS_00029493-XLOC_014408	0.440799	0.00492025
16753426	SRGAP1	ENST00000355086	0.368816	0.00493835
17071497	GRHL2	NM_024915	0.365098	0.00502692
16709317	MIR4295	NR_036177	0.458438	0.005057
16919543	NA	TCONS_00028402-XLOC_013754	0.445463	0.00506306
16898432	NA	ENST00000516091	0.597463	0.00507779
16968122	FRAS1	NM_025074	0.381842	0.00517645
16826230	NETO2	NM_018092	0.480638	0.00520958
16659366	PRAMEF12	NM_001080830	0.443107	0.00523369
16828344	MLKL	NM_152649	0.376606	0.00535538
16927767	LOC648691	BC040190	0.471062	0.0053684
16738536	TIMM10	ENST00000257245	0.327045	0.00537411
17056424	NA	TCONS_00013774-XLOC_006402	0.519346	0.00541934
16821537	NA	TCONS_00024486-XLOC_011805	0.604724	0.0055304
16913806	NA	ENST00000423733	0.366038	0.00553505
16759126	LOC283352	AK097496	0.672747	0.00555736
16820953	DHX38	NM_014003	0.456962	0.00569618
17116016	TTTY21	NR_001535	0.356123	0.00583076
17116933	TTTY21	NR_001535	0.356123	0.00583076
17043653	PHF14	NR_033435	0.669013	0.00598433
16707466	NA	ENST00000365427	0.377251	0.00602494
16806820	NA	ENST00000560268	0.694212	0.00603986
16777616	NA	TCONS_00022236-XLOC_010541	0.655501	0.00614349
17085422	NA	ENST00000424345	0.616856	0.00615586
17077540	NA	TCONS_00015018-XLOC_007092	0.390447	0.0061841
16947662	OTOL1	NM_001080440	0.602474	0.00621914
17004836	C6orf228	ENST00000416247	0.350049	0.00623922
16776606	NA	TCONS_00021910-XLOC_010503	0.388351	0.0062607
17105727	NA	ENST00000445990	0.533736	0.00628697
16721173	OR52M1	NM_001004137	0.578253	0.00631433
16975458	NA	ENST00000459305	0.752816	0.00640712
16803754	KIAA1199	ENST00000394685	0.367567	0.00642344
16729838	NA	ENST00000411083	0.485825	0.00656069
16670467	NA	ENST00000458929	0.440468	0.0066569
17081027	NA	TCONS_00015168-XLOC_007214	0.463607	0.0066758
17118182	NA	---	0.593629	0.00669025
17110350	NA	ENST00000516311	0.47508	0.006732
16704440	FAM35B	NR_027632	0.394319	0.00673797
16806746	NA	ENST00000460684	0.345532	0.00679472
16728287	ANO1	NM_018043	0.328142	0.00680441
16756496	NA	ENST00000546714	0.404762	0.00689506
17007673	UHRF1BP1	NM_017754	0.363962	0.00693517
17098868	NA	TCONS_00016482-XLOC_007861	0.367571	0.0069586
16705531	SUPV3L1	NM_003171	0.306009	0.00699778
17010789	ZNF292	NM_015021	0.485392	0.00708567
17013728	MTHFD1L	ENST00000367321	0.321473	0.00714787
17046181	LANCL2	NM_018697	0.371756	0.00725384
16729220	RN5S344	ENST00000411081	0.37081	0.00727508
16991497	ITK	NM_005546	0.378946	0.0073758
17005862	HIST1H3H	NM_003536	0.671332	0.00737928
16899457	NA	ENST00000363618	0.595324	0.00738829
16688615	SLC44A5	ENST00000370859	0.360351	0.00741316
16899547	NA	TCONS_00003327-XLOC_002180	0.336196	0.00743383
16791555	LOC100506004	ENST00000552028	0.387903	0.00744622
16893992	ADI1	ENST00000327435	0.424826	0.00753222
16797368	NA	---	0.353064	0.00755876
16977409	MIR575	NR_030301	0.307683	0.00757886
16675323	RGS2	NM_002923	0.290127	0.00760028
16740157	MIR192	NR_029578	0.3791	0.00760999
16810503	FAM96A	ENST00000300030	0.350755	0.00763827
17098171	SNORD90	NR_003071	0.295439	0.00764868
16994043	MIR4277	NR_036240	0.469751	0.00767456
17081039	NA	TCONS_00015169-XLOC_007215	0.59178	0.00770394
17056065	NA	TCONS_00013748-XLOC_006388	0.368332	0.0077541
16827546	DPEP2	ENST00000412757	0.340306	0.00776722
16700510	DISC2	NR_002227	0.59615	0.00781995
16872567	EXOSC5	NM_020158	0.340512	0.00788045
16919206	NA	TCONS_00027888-XLOC_013737	0.499585	0.00802425
16744602	NXPE4	NM_001077639	0.44311	0.00809381
16952461	NA	TCONS_00005765-XLOC_003095	0.393227	0.00811446
16844354	NA	ENST00000410949	0.816141	0.00824158
17048669	NA	TCONS_00013542-XLOC_006181	0.328511	0.00832355
16847933	AXIN2	NM_004655	0.307339	0.00833241
16969089	NA	TCONS_00008169-XLOC_003613	0.337724	0.00843806
16994090	NA	TCONS_00009583-XLOC_004711	0.560832	0.00849983
16831529	USP32P1	NR_003190	0.514652	0.00855631
16842417	KRT16P3	NR_029393	0.404781	0.00856682
16709070	NA	---	0.368931	0.00858097
16712353	NA	TCONS_00017937-XLOC_008744	0.39543	0.00863156
16735801	EIF4G2	NM_001172705	0.30844	0.00868311
16996645	DIMT1	NM_014473	0.297066	0.00871112
16790223	NA	ENST00000363232	0.309485	0.00879799
16704216	ZNF487P	NR_026693	0.453394	0.00884475
16722299	PDE3B	NM_000922	0.418438	0.00891611
17111858	SLC7A3	NM_032803	0.411804	0.00892016
16919247	NA	TCONS_00028388-XLOC_013743	0.373132	0.00892188
16734803	OR52R1	ENST00000380382	0.479078	0.00893674
17092870	MIR31HG	NR_027054	0.403866	0.00899644
16734793	OR51E2	NM_030774	0.31656	0.00900821
16800355	WDR76	NM_024908	0.292334	0.00901888
16958890	LOC653712	NR_034179	0.370841	0.00902732
16663288	CCDC30	ENST00000492422	0.438416	0.00903197
17072669	MYC	NM_002467	0.291078	0.00904725
16803640	NA	TCONS_00023478-XLOC_011326	0.371933	0.00909642
16996810	MAST4-AS1	ENST00000451496	0.415502	0.00911969
17106816	CXorf64	NM_001122716	0.654185	0.00917512
16735636	NA	ENST00000528520	0.405927	0.00921324
16841163	NA	TCONS_00025558-XLOC_012387	0.545667	0.00927145
16901799	LOC100128130	TCONS_l2_00015910-XLOC_l2_008203	0.301724	0.00928157
16872705	POU2F2	NM_001207025	0.344447	0.00932701
16675269	NA	TCONS_00000359-XLOC_000506	0.505268	0.00934635
16839692	OR1E2	NM_003554	0.518796	0.00936788
17050645	ST7	NM_018412	0.333493	0.00937871
16834628	MIR2117	NR_031751	0.468861	0.00942628
16773581	RNU6-82	NR_046947	1.02347	0.00944093
16976908	RCHY1	ENST00000324439	0.375153	0.0095522
16664243	RAD54L	NM_003579	0.302185	0.00962226
16749524	KLHDC5	ENST00000381271	0.357282	0.00962375
16905056	METTL8	ENST00000375258	0.319657	0.00964887
16939815	ABHD5	ENST00000458276	0.298124	0.00965368
16806114	NA	TCONS_00024045-XLOC_011403	0.594717	0.00969321
16681827	DHRS3	NM_004753	0.372094	0.00969443
17117581	LOC100128816	AY358109	0.300776	0.00969554
16733045	EI24	NM_004879	0.295804	0.00972317
16812757	NA	ENST00000408557	0.506298	0.00979058
17053892	INSIG1	NM_005542	0.34912	0.00984764
16919158	TGM2	ENST00000361475	0.3564	0.0098534
16741501	DHCR7	ENST00000355527	0.312582	0.00990576
17065663	NA	AK124536	0.60084	0.00998457
