# Supplementary material for: The human lncRNA LINC-PINT inhibits tumor cell invasion through a highly conserved sequence element
Source: Genome Biol. 2017 Oct 27;18:202. doi: 10.1186/s13059-017-1331-y (PMC5660458; doi:10.1186/s13059-017-1331-y)
Supplement: Supplementary file 3 — shows the biofunctions associated to genes affected upon LINC-PINT overexpression. (XLSX 109 kb) [file 13059_2017_1331_MOESM3_ESM.xlsx]

## Sheet: Hoja1
Diseases and Bio Functions
Categories	Functions	Diseases or Functions Annotation	p-Value	Activation z-score	Notes	Bias-corrected z-score	Molecules	# Molecules
Cellular Movement	migration	migration of cells	2.31E-09	0.670		1031	GPC3,TCAF1,PRKCQ,G6PC,CEMIP,CGB3 (includes others),EHF,PLD1,AJUBA,SKAP2,ARPIN/C15orf38-AP3S2,MALT1,FOS,IL23A,ADI1,HTR7,S100A10,NTF4,ST8SIA2,NR4A2,LIF,CCL11,SRGAP1,MYC,GRHL2,SCG2,MAGI1,CD24,SERPINE1,CXCL14,TGM2,RUNX2,TFAP2C,GJA1,ITGA3,NDRG1,TNS4,CAMK2D,DKK1,NQO1,VGF,AREG,PTPRH,GRIA3,FN1,STAT1,DLC1,ITK,BMP6,SLC1A3,IL17RB,PON2,TNFSF18,FOXC1,ID1,ANXA3,ID3,EGR1,PDCD1,MARVELD3,KLF2,MPZ,TLR3,SEPT4,PLCG1…	67
Cellular Growth and Proliferation	proliferation	proliferation of cells	7.75E-09	0.093		0.362	MSX1,HLA-DRB3,POLD4,AJUBA,ENC1,FOS,SUPV3L1,WDR5,RGS2,S100A10,ENPP1,ZFP36,ST8SIA2,ABCC3,FBN1,RCHY1,CCL11,SRGAP1,HIST1H2AB,CAPN6,GRHL2,SCG2,CD24,POU2F2,MICA,EI24,NDRG1,TNS4,STC2,EXTL3,AREG,AXIN2,FN1,HLA-DRB1,DLC1,BMP6,SLC1A3,TNFSF18,FOXC1,EYA1,ID1,EGR1,KLF2,MPZ,TLR3,SEPT4,CACNA1G,PLCG1,RNASE3,RND2,B4GALT6,GPC3,NUDT7,PRKCQ,TRIB3,CGB3 (includes others),EHF,PHC2,PLD1,SKAP2,MALT1,IL23A,ZFP36L1,TMC8,NTF…	104
Embryonic Development, Organismal Development	development	development of head	8.89E-09	0.729		0.903	GPC3,MSX1,FRAS1,ITGA3,PHC2,DKK1,FOS,DHRS3,AXIN2,FN1,STAT1,DLC1,BMP6,SLC1A3,NTF4,ST8SIA2,FOXC1,DHCR7,NR4A2,INSIG1,EYA1,ID1,MECOM,NFIB,LIF,ID3,EGR1,KLF2,SALL1,HCN1,MYC,MTHFD1L,TLR3,OR51E2,LIN7A,SEPT4,GRHL2,SERPINE1,CXCL14,RUNX2,TFAP2C,GJA1	42
Cellular Development, Tissue Development	differentiation	differentiation of connective tissue cells	1.29E-08	-0.159		-0.072	GPC3,NUDT7,TRIB3,DKK1,FOS,AREG,IL23A,AXIN2,FN1,TBX22,STAT1,SCD,RGS2,BMP6,ENPP1,NTF4,NR4A2,INSIG1,ID1,MECOM,NFIB,LIF,ID3,PDK4,MYC,NPNT,TLR3,METTL8,TIMP1,ZNF675,RUNX2,GJA1	32
Cancer, Organismal Injury and Abnormalities	benign neoplasia	benign neoplasia	1.32E-08	1347		1247	PSAT1,NDRG1,GPR37,TRIB3,STXBP6,CEMIP,CGB3 (includes others),NQO1,AJUBA,ENC1,FOS,AXIN2,CYP11B2,STAT1,DLC1,SCD,SLC7A3,BMP6,PKIB,NR4A2,SLC7A5,FBN1,ID1,SLC7A1,ANXA3,MECOM,NFIB,EGR1,PLXDC1,PDK4,MARVELD3,NETO2,MYC,NXPE4,CAPN6,SCG2,PLCG1,CD24,SERPINE1,TIMP1,CXCL14,SERPING1,TGM2,TFAP2C	44
Cellular Development, Cellular Growth and Proliferation	cell proliferation	cell proliferation of tumor cell lines	2.68E-08	0.650		0.825	GPC3,PRKCQ,TRIB3,POLD4,EHF,PLD1,AJUBA,ENC1,FOS,IL23A,WDR5,S100A10,ZFP36,NTF4,ZNF350,NR4A2,SLC7A5,MECOM,NFIB,RCHY1,LIF,CCL11,PIP4K2A,MYC,CAPN6,GRHL2,MAGI1,CD24,SERPINE1,TGM2,RUNX2,TFAP2C,GJA1,NDRG1,TNS4,CAMK2D,DKK1,NQO1,EXTL3,AREG,FN1,ANO1,STAT1,DLC1,SCD,BMP6,FOXC1,ID1,SAT1,ID3,EGR1,PDK4,MARVELD3,KLF2,CACNA1G,PLCG1	56
Cellular Movement	cell movement	cell movement	3.56E-08	0.237		0.607	GPC3,TCAF1,PRKCQ,G6PC,CEMIP,CGB3 (includes others),EHF,PLD1,AJUBA,SKAP2,ARPIN/C15orf38-AP3S2,MALT1,FOS,IL23A,ADI1,HTR7,S100A10,NTF4,ST8SIA2,NR4A2,FBN1,LIF,CCL11,SRGAP1,MYC,GRHL2,SCG2,MAGI1,CD24,SERPINE1,CXCL14,TGM2,RUNX2,TFAP2C,GJA1,ITGA3,NDRG1,GPR37,TNS4,CAMK2D,DKK1,NQO1,VGF,AREG,PTPRH,GRIA3,FN1,STAT1,DLC1,ITK,BMP6,SLC1A3,IL17RB,PON2,TNFSF18,FOXC1,ID1,ANXA3,ID3,EGR1,PDCD1,MARVELD3,KLF2,MPZ,TLR3,…	69
Lipid Metabolism, Small Molecule Biochemistry	synthesis	synthesis of lipid	1.12E-07	-1917		-1620	B4GALT6,ITGA3,TRIB3,G6PC,CGB3 (includes others),PLD1,PON3,FOS,AREG,CYP11B2,FN1,SPTSSB,SCD,RGS2,BMP6,SLC1A3,ST8SIA2,PON2,DHCR7,NR4A2,INSIG1,B3GALT1,ELOVL2,LIF,EGR1,CCL11,PDK4,ABHD5,MYC,TLR3,PLCG1,RUNX2	32
Cellular Function and Maintenance	homeostasis	cellular homeostasis	1.18E-07	-0.391		-0.154	PRKCQ,TRIB3,G6PC,PLD1,MALT1,FOS,IL23A,ZFP36L1,RGS2,ENPP1,NTF4,ABCC3,NR4A2,MECOM,LIF,CCL11,PIP4K2A,HCN1,MYC,OR51E2,CD24,SERPINE1,TGM2,RUNX2,GJA1,EI24,ITGA3,PDE3B,NDRG1,GPR37,CAMK2D,IFI6,DKK1,STC2,NQO1,VGF,FN1,ANO1,STAT1,SCD,ITK,BMP6,SLC4A5,SESN2,ID1,ID3,EGR1,PDK4,PDCD1,KLF2,ABHD5,TLR3,CACNA1G,PLCG1,SLC1A6	55
Cancer, Organismal Injury and Abnormalities	cancer	cancer	1.81E-07	1601		1596	MSX1,CDK2AP2,POLD4,ENC1,FOS,SUPV3L1,mir-548,ST8SIA2,PRAMEF1 (includes others),ABCC3,CHST12,FBN1,DPPA3,EXD3,RCHY1,ZFP30,CCL11,TECTA,FAM96A,TBC1D30,HCN1,HIST1H2AB,OR1E2,SCG2,CD24,CCDC30,POU2F2,EI24,NDRG1,STXBP6,STC2,CRABP1,EXTL3,AXIN2,PTPRH,HLA-DRB1,CNTLN,ZNF599,CD177,ALDH1L2,PARM1,KLHL42,FOXC1,KRT40,EGR1,KLF2,TMEM200A,ZBTB2,TLR3,LIN7A,HCFC1R1,B4GALT6,GPC3,NUDT7,G6PC,EHF,PHC2,IL23A,HIST1H3H,NUDT17,…	227
Embryonic Development, Organismal Development	development	development of body trunk	2.44E-07	-2299		-2013	GPC3,MSX1,FRAS1,ITGA3,PDE3B,TMOD1,CAMK2D,G6PC,CGB3 (includes others),DKK1,VGF,FOS,DHRS3,AREG,FN1,DLC1,ZFP36L1,ITK,RGS2,BMP6,FOXC1,DHCR7,FBN1,EYA1,ID1,MECOM,NFIB,LIF,ID3,EGR1,CCL11,PDCD1,KLF2,SALL1,BSX,MYC,NPNT,GRHL2,SERPINE1,TIMP1,CXCL14,TGM2,RUNX2,PHF14,GJA1	45
Cell Death and Survival	cell death	cell death of tumor cell lines	4.67E-07	-1492		-1550	GPC3,MSX1,PRKCQ,TRIB3,CGB3 (includes others),EHF,ENC1,MALT1,FOS,ADI1,LANCL2,ZFP36,NR4A2,MECOM,NFIB,LIF,EIF4G2,MYC,CAPN6,GRHL2,CD24,SERPINE1,TGM2,TFAP2C,GJA1,EI24,NDRG1,GPR37,TNS4,IFI6,DKK1,NQO1,AREG,MLKL,FN1,STAT1,SCD,BMP6,IL17RB,TNFSF18,SESN2,ID1,SAT1,ID3,EGR1,MARVELD3,KLF2,TLR3,SEPT4,CACNA1G,PLCG1,TIMP1	52
Cancer, Organismal Injury and Abnormalities, Reproductive System Disease	mammary tumor	mammary tumor	4.68E-07	0.670		0.723	GPC3,FRAS1,DPEP2,PRKCQ,CDK2AP2,CGB3 (includes others),AJUBA,FOS,IL23A,SUPV3L1,WDR5,SLC16A6,RGS2,ZFP36,FKBP9,NR4A2,FBN1,RAD54L,SLC7A1,PDLIM5,MECOM,LIF,PIP4K2A,EIF4G2,HCN1,MYC,OR51E2,SLC25A4,GRHL2,MAGI1,CD24,SERPINE1,ZNF675,CXCL14,PIWIL2,RUNX2,GJA1,EI24,ITGA3,TUBG2,TNS4,DKK1,NQO1,AREG,AXIN2,CYP11B2,UHRF1BP1,FN1,CNTLN,STAT1,DLC1,IMMP1L,mir-575,EYA1,ID1,ANXA3,EGR1,PDK4,ABLIM2,PDCD1,MARVELD3,TLR3,TIMP…	64
Cancer, Organismal Injury and Abnormalities	malignant solid tumor	malignant solid tumor	5.25E-07	1510		1494	MSX1,CDK2AP2,POLD4,ENC1,FOS,SUPV3L1,mir-548,ST8SIA2,PRAMEF1 (includes others),ABCC3,CHST12,FBN1,DPPA3,EXD3,RCHY1,ZFP30,CCL11,TECTA,FAM96A,TBC1D30,HCN1,HIST1H2AB,OR1E2,SCG2,CD24,CCDC30,POU2F2,EI24,NDRG1,STXBP6,STC2,CRABP1,EXTL3,AXIN2,PTPRH,HLA-DRB1,CNTLN,ZNF599,CD177,ALDH1L2,PARM1,KLHL42,FOXC1,KRT40,EGR1,KLF2,TMEM200A,ZBTB2,TLR3,LIN7A,HCFC1R1,B4GALT6,GPC3,NUDT7,G6PC,EHF,PHC2,IL23A,HIST1H3H,NUDT17,…	224
Cellular Movement	cell movement	cell movement of tumor cell lines	6.63E-07	-0.564		-0.288	TCAF1,PRKCQ,NDRG1,CGB3 (includes others),EHF,PLD1,VGF,FOS,AREG,PTPRH,FN1,STAT1,DLC1,BMP6,S100A10,FOXC1,NR4A2,FBN1,ID1,LIF,EGR1,CCL11,MARVELD3,MYC,GRHL2,PLCG1,MAGI1,CD24,SERPINE1,TIMP1,CXCL14,TGM2,RUNX2,TFAP2C,GJA1	35
Cellular Development	differentiation	differentiation of cells	7.26E-07	-1235		-0.958	GPC3,MSX1,NUDT7,PRKCQ,TRIB3,CGB3 (includes others),PLD1,AJUBA,ENC1,MALT1,FOS,IL23A,HTR7,TBX22,ZFP36L1,RGS2,ENPP1,ZFP36,NTF4,ST8SIA2,DHCR7,NR4A2,INSIG1,FBN1,DPPA3,MECOM,NFIB,RCHY1,LIF,CCL11,SRGAP1,EIF4G2,MYC,METTL8,GRHL2,ZNF675,CXCL14,POU2F2,TGM2,RUNX2,TFAP2C,GJA1,ITGA3,NDRG1,DKK1,VGF,AREG,AXIN2,FN1,STAT1,SCD,ITK,BMP6,SLC1A3,FOXC1,EYA1,ID1,ID3,EGR1,PDK4,PDCD1,SALL1,ABHD5,NPNT,TLR3,PLCG1,TIMP1,RND2	68
Cancer, Organismal Injury and Abnormalities	growth	growth of tumor	8.43E-07	-0.418		-0.282	GPC3,NDRG1,CGB3 (includes others),EHF,DKK1,PLD1,FOS,AREG,FN1,STAT1,DLC1,BMP6,S100A10,ZFP36,NR4A2,ID1,SAT1,LIF,PMEL,ID3,EGR1,CCL11,PDCD1,MYC,TLR3,GRHL2,CD24,SERPINE1,TIMP1,CXCL14,TGM2,RUNX2,GJA1	33
Cellular Movement	migration	migration of tumor cell lines	8.63E-07	0.281		0.540	TCAF1,PRKCQ,NDRG1,CGB3 (includes others),EHF,PLD1,VGF,AREG,PTPRH,FN1,STAT1,DLC1,BMP6,S100A10,FOXC1,NR4A2,ID1,EGR1,CCL11,MARVELD3,MYC,GRHL2,PLCG1,MAGI1,CD24,SERPINE1,TIMP1,TGM2,RUNX2,TFAP2C,GJA1	31
Cellular Development, Tissue Development	differentiation	differentiation of bone cells	9.15E-07	-0.071		0.005	GPC3,ID1,LIF,ID3,DKK1,PDK4,FOS,AREG,IL23A,AXIN2,MYC,FN1,NPNT,TLR3,TBX22,STAT1,BMP6,ENPP1,ZNF675,RUNX2,GJA1	21
Organismal Survival	organismal death	organismal death	1.20E-06	2689		1870	GPC3,MSX1,TMOD1,G6PC,CGB3 (includes others),PHC2,FOS,IL23A,SUPV3L1,HTR7,TBX22,ZFP36L1,ZFP36,NTF4,ST8SIA2,DHCR7,NR4A2,INSIG1,SLC7A5,FBN1,RAD54L,SLC7A1,MECOM,NFIB,LIF,CCL11,EIF4G2,MYC,CD24,SERPINE1,CXCL14,POU2F2,TGM2,RUNX2,TFAP2C,GJA1,ITGA3,NDRG1,CPT1A,DKK1,NQO1,VGF,CRABP1,PON3,EXTL3,DHRS3,AREG,GRIA3,FN1,ANO1,STAT1,DLC1,BMP6,SLC1A3,IL17RB,EYA1,ID1,ID3,PDCD1,KLF2,SALL1,SNRPN,ABHD5,TLR3,LIN7A,PLCG1,T…	70
Organismal Development	development	development of genitourinary system	1.29E-06	-1222		-0.927	GPC3,MSX1,FRAS1,ITGA3,GPR37,G6PC,CGB3 (includes others),PHC2,DKK1,VGF,FOS,AREG,FN1,ITK,BMP6,FOXC1,FBN1,EYA1,ID1,LIF,EGR1,CCL11,SALL1,BSX,MYC,NPNT,SEPT4,SERPINE1,TIMP1,CXCL14,PIWIL2,TGM2,RUNX2,TFAP2C,GJA1	35
Cancer, Organismal Injury and Abnormalities	adenoma	adenoma	1.41E-06				PSAT1,TRIB3,CEMIP,CGB3 (includes others),AJUBA,ENC1,FOS,AXIN2,CYP11B2,STAT1,PKIB,SLC7A5,ID1,ANXA3,MECOM,NFIB,EGR1,PDK4,MYC,NXPE4,PLCG1,CD24,TIMP1,SERPING1,TGM2	25
Cell Death and Survival	apoptosis	apoptosis	1.44E-06	0.800		0.662	GPC3,MSX1,PRKCQ,TRIB3,G6PC,CGB3 (includes others),EHF,PLD1,ENC1,MALT1,FOS,SUPV3L1,ADI1,ZFP36L1,LANCL2,S100A10,ZFP36,NTF4,ST8SIA2,NR4A2,FBN1,MECOM,NFIB,LIF,CCL11,EIF4G2,MYC,SLC25A4,CAPN6,GRHL2,CD24,SERPINE1,PIWIL2,TGM2,RUNX2,TFAP2C,GJA1,EI24,ITGA3,NDRG1,GPR37,TNS4,CAMK2D,IFI6,DKK1,NQO1,PON3,AREG,AXIN2,GRIA3,FN1,STAT1,DLC1,SCD,ITK,BMP6,SLC1A3,IL17RB,PON2,TNFSF18,EYA1,ID1,SAT1,PMEL,ID3,EGR1,PDCD1,KL…	75
Cardiovascular System Development and Function, Cellular Movement	cell movement	cell movement of endothelial cells	1.56E-06	-0.589		-0.350	ID1,ITGA3,ANXA3,ID3,DKK1,CCL11,PLD1,KLF2,MYC,FN1,HTR7,DLC1,SCG2,BMP6,PLCG1,SERPINE1,TIMP1,CXCL14,FOXC1	19
Cell Death and Survival	apoptosis	apoptosis of tumor cell lines	1.56E-06	-1424		-1464	MSX1,PRKCQ,NDRG1,TNS4,IFI6,EHF,DKK1,NQO1,ENC1,MALT1,FOS,AREG,ADI1,FN1,STAT1,SCD,LANCL2,BMP6,ZFP36,IL17RB,TNFSF18,NR4A2,ID1,MECOM,NFIB,SAT1,LIF,ID3,EGR1,KLF2,EIF4G2,MYC,TLR3,SEPT4,CAPN6,GRHL2,PLCG1,CD24,SERPINE1,TIMP1,TGM2,TFAP2C,GJA1	43
Connective Tissue Development and Function, Embryonic Development, Organismal Development, Skeletal and Muscular System Development and Function, Tissue Development	formation	formation of skull	1.74E-06				GPC3,INSIG1,EYA1,MTHFD1L,LIF,PHC2,RUNX2,GJA1	8
Cancer, Gastrointestinal Disease, Organismal Injury and Abnormalities	colorectal adenoma	colorectal adenoma	1.77E-06				SLC7A5,PSAT1,ANXA3,TRIB3,CEMIP,PDK4,AJUBA,ENC1,AXIN2,NXPE4,PLCG1,TIMP1,PKIB	13
Cancer, Organismal Injury and Abnormalities, Reproductive System Disease	HER2 negative hormone receptor negative breast cancer	HER2 negative hormone receptor negative breast cancer	1.89E-06				FOS,AREG,MYC,STAT1,DLC1,TUBG2,LIF,SERPINE1,EGR1,TIMP1,NQO1,PDCD1	12
Cell Death and Survival	cell death	cell death	2.05E-06	0.585		0.448	GPC3,MSX1,PRKCQ,TRIB3,G6PC,CGB3 (includes others),EHF,PLD1,ENC1,MALT1,FOS,IL23A,SUPV3L1,ADI1,ZFP36L1,LANCL2,S100A10,ZFP36,NTF4,ST8SIA2,ABCC3,DHCR7,NR4A2,FBN1,MECOM,NFIB,RCHY1,LIF,CCL11,EIF4G2,MYC,SLC25A4,CAPN6,GRHL2,MAGI1,CD24,SERPINE1,PIWIL2,TGM2,RUNX2,TFAP2C,GJA1,MICA,EI24,ITGA3,NDRG1,GPR37,TNS4,CAMK2D,IFI6,DKK1,NQO1,VGF,PON3,AREG,AXIN2,PTPRH,MLKL,GRIA3,FN1,HLA-DRB1,STAT1,DLC1,CD177,SCD,ITK,BMP…	90
Cellular Movement	invasion	invasion of cells	2.36E-06	0.394		0.643	ITGA3,PRKCQ,NDRG1,TNS4,CGB3 (includes others),DKK1,PLD1,NQO1,SKAP2,MALT1,FOS,AREG,ADI1,FN1,STAT1,DLC1,BMP6,S100A10,ZNF350,FOXC1,NR4A2,ID1,EGR1,CCL11,MYC,TLR3,PLCG1,MAGI1,CD24,SERPINE1,TIMP1,RUNX2,TFAP2C,GJA1	34
Embryonic Development, Organ Development, Organismal Development, Renal and Urological System Development and Function, Tissue Development	development	development of metanephros	2.73E-06	-1980		-1770	GPC3,AREG,FBN1,MYC,FRAS1,EYA1,NPNT,SALL1,FOXC1	9
Cancer, Organismal Injury and Abnormalities	breast or colorectal cancer	breast or colorectal cancer	2.88E-06	1067		1075	MSX1,FRAS1,DPEP2,mir-598,CDK2AP2,POLD4,AJUBA,ENC1,FOS,mir-548,WDR5,RGS2,ZFP36,PRAMEF1 (includes others),ABCC3,FBN1,GYPE,RAD54L,PDLIM5,CRYL1,TECTA,SRGAP1,HCN1,SLC16A9,NXPE4,MTHFD1L,CAPN6,GRHL2,CD24,ZNF675,COLGALT2,EI24,NDRG1,TNS4,STXBP6,CRABP1,EXTL3,AREG,AXIN2,PTPRH,FN1,HLA-DRB1,CNTLN,DLC1,IMMP1L,BMP6,EYA1,ANXA3,KRT40,EGR1,ABLIM2,ADAM32,TMEM200A,ZBTB2,BSX,TLR3,CACNA1G,PLCG1,HCFC1R1,GPC3,PSAT1,NUDT…	118
Cancer, Organismal Injury and Abnormalities, Reproductive System Disease	breast cancer	breast cancer	3.23E-06				GPC3,FRAS1,DPEP2,PRKCQ,CDK2AP2,AJUBA,FOS,IL23A,WDR5,SLC16A6,RGS2,ZFP36,FKBP9,NR4A2,FBN1,RAD54L,SLC7A1,PDLIM5,MECOM,LIF,PIP4K2A,EIF4G2,HCN1,MYC,OR51E2,SLC25A4,GRHL2,MAGI1,CD24,SERPINE1,ZNF675,CXCL14,PIWIL2,GJA1,EI24,TUBG2,TNS4,DKK1,NQO1,AREG,AXIN2,CYP11B2,UHRF1BP1,FN1,CNTLN,STAT1,DLC1,IMMP1L,mir-575,EYA1,ANXA3,EGR1,PDK4,ABLIM2,PDCD1,MARVELD3,TLR3,TIMP1,PHF14	59
Cancer, Organismal Injury and Abnormalities	metastasis	metastasis	4.40E-06	1688		1790	MSX1,ITGA3,mir-598,NDRG1,TUBG2,CEMIP,DKK1,PLD1,FOS,IL23A,FN1,PDLIM3,mir-548,STAT1,DLC1,SCD,ITK,ZFP36,ZNF350,ABCC3,ID1,ID3,PDCD1,MYC,GRHL2,MAGI1,CD24,SERPINE1,TIMP1,TGM2,RUNX2,GJA1	32
Organismal Development	abnormal morphology	abnormal morphology of thoracic cavity	4.87E-06				GPC3,MSX1,ITGA3,MALT1,DHRS3,FN1,ZFP36L1,ITK,ZFP36,FBN1,EYA1,ID1,PDLIM5,MECOM,NFIB,LIF,ID3,PDCD1,KLF2,MYC,SERPINE1,TGM2,RUNX2,PHF14,GJA1	25
Cancer, Organismal Injury and Abnormalities	advanced malignant tumor	advanced malignant tumor	5.32E-06	1688		1792	MSX1,ITGA3,mir-598,NDRG1,TUBG2,CEMIP,DKK1,PLD1,FOS,IL23A,FN1,PDLIM3,mir-548,STAT1,DLC1,SCD,ITK,ZFP36,ZNF350,ABCC3,ID1,MECOM,ID3,PDCD1,MYC,GRHL2,MAGI1,CD24,SERPINE1,TIMP1,SERPING1,TGM2,RUNX2,GJA1	34
Cell Death and Survival	cell death	cell death of carcinoma cell lines	5.50E-06	-0.814		-0.832	GPC3,NDRG1,NFIB,ID3,NQO1,KLF2,AREG,MYC,ADI1,FN1,TLR3,STAT1,SCD,TGM2,GJA1,NR4A2	16
Cell Death and Survival	cell death	cell death of adenocarcinoma cell lines	5.95E-06	-1114		-1069	ADI1,NDRG1,NQO1,TGM2	4
Cell Death and Survival	necrosis	necrosis	6.00E-06	0.118		0.031	GPC3,MSX1,PRKCQ,TRIB3,G6PC,CGB3 (includes others),EHF,PLD1,ENC1,MALT1,FOS,ADI1,LANCL2,S100A10,ZFP36,NTF4,ST8SIA2,DHCR7,NR4A2,MECOM,NFIB,LIF,CCL11,EIF4G2,MYC,SLC25A4,CAPN6,GRHL2,MAGI1,CD24,SERPINE1,TGM2,RUNX2,TFAP2C,GJA1,EI24,ITGA3,NDRG1,GPR37,TNS4,CAMK2D,IFI6,DKK1,NQO1,VGF,AREG,PTPRH,MLKL,FN1,STAT1,SCD,ITK,BMP6,SLC1A3,IL17RB,PON2,TNFSF18,SESN2,ID1,SAT1,PMEL,ID3,EGR1,PDCD1,MARVELD3,KLF2,SALL1,TLR3…	73
Cardiovascular System Development and Function, Cellular Movement	migration	migration of endothelial cells	7.93E-06	-0.625		-0.400	ID1,ITGA3,ANXA3,ID3,DKK1,PLD1,KLF2,MYC,FN1,HTR7,DLC1,SCG2,BMP6,PLCG1,SERPINE1,TIMP1,FOXC1	17
Amino Acid Metabolism, Molecular Transport, Small Molecule Biochemistry	transport	transport of amino acids	8.73E-06	0.857		1119	SLC7A5,MYC,SLC7A10,SLC7A1,ITGA3,SLC7A3,SLC1A3,SLC1A6,PLD1,ABCC3	10
Respiratory System Development and Function	abnormal morphology	abnormal morphology of respiratory system	1.02E-05				FBN1,MSX1,EYA1,ID1,ITGA3,NFIB,LIF,DKK1,KLF2,FOS,ANO1,SERPINE1,RUNX2,DHCR7,PHF14,GJA1	16
Cellular Movement	invasion	invasion of tumor cell lines	1.08E-05	-0.306		-0.070	ITGA3,PRKCQ,NDRG1,TNS4,CGB3 (includes others),DKK1,MALT1,AREG,ADI1,FN1,STAT1,DLC1,BMP6,S100A10,ZNF350,FOXC1,NR4A2,ID1,EGR1,CCL11,MYC,PLCG1,MAGI1,CD24,TIMP1,RUNX2,TFAP2C	27
Cancer, Endocrine System Disorders, Organismal Injury and Abnormalities	malignant neoplasm of endocrine gland	malignant neoplasm of endocrine gland	1.10E-05				ITGA3,TUBG2,POLD4,PDK4,SRGAP1,PDCD1,CRABP1,MYC,FN1,CNTLN,TLR3,DLC1,ITK,ZFP36,SERPINE1,TIMP1,ABCC3,RUNX2	18
Tissue Development	growth	growth of epithelial tissue	1.17E-05	1237		1364	GPC3,ITGA3,POLD4,DKK1,FOS,AREG,FN1,STAT1,DLC1,BMP6,TMC8,SLC7A5,EYA1,ID1,NFIB,EGR1,CCL11,MARVELD3,KLF2,MYC,SCG2,SERPINE1,TIMP1,CXCL14,TGM2,RUNX2,GJA1	27
Embryonic Development, Organismal Development	morphogenesis	morphogenesis of embryo	1.29E-05	-1980		-1794	GPC3,MSX1,FRAS1,EYA1,MECOM,DKK1,SALL1,DHRS3,AREG,MYC,NPNT,GRHL2,RUNX2,GJA1	14
Cancer, Organismal Injury and Abnormalities	abdominal cancer	abdominal cancer	1.29E-05	0.368		0.323	MSX1,CDK2AP2,POLD4,ENC1,FOS,SUPV3L1,mir-548,ST8SIA2,PRAMEF1 (includes others),ABCC3,CHST12,FBN1,EXD3,RCHY1,ZFP30,CCL11,TECTA,FAM96A,TBC1D30,HCN1,HIST1H2AB,OR1E2,SCG2,CD24,CCDC30,POU2F2,EI24,NDRG1,STXBP6,STC2,CRABP1,EXTL3,AXIN2,PTPRH,HLA-DRB1,CNTLN,ZNF599,CD177,ALDH1L2,FOXC1,KRT40,EGR1,KLF2,TMEM200A,ZBTB2,TLR3,LIN7A,HCFC1R1,B4GALT6,GPC3,NUDT7,G6PC,EHF,PHC2,NUDT17,EIF4E1B,TMC8,DHCR7,INSIG1,SLC7A10,…	204
Embryonic Development, Organ Development, Organismal Development, Renal and Urological System Development and Function, Tissue Development	formation	formation of kidney	1.44E-05	-1250		-1078	GPC3,FBN1,FRAS1,EYA1,G6PC,LIF,DKK1,SALL1,AREG,MYC,NPNT,BMP6,TIMP1,CXCL14,FOXC1	15
Cancer, Organismal Injury and Abnormalities	abdominal neoplasm	abdominal neoplasm	1.51E-05	0.196		0.138	MSX1,CDK2AP2,POLD4,ENC1,FOS,SUPV3L1,mir-548,ST8SIA2,PRAMEF1 (includes others),ABCC3,CHST12,FBN1,EXD3,RCHY1,ZFP30,CCL11,TECTA,FAM96A,TBC1D30,HCN1,HIST1H2AB,OR1E2,SCG2,CD24,CCDC30,POU2F2,EI24,NDRG1,STXBP6,STC2,CRABP1,EXTL3,AXIN2,PTPRH,HLA-DRB1,CNTLN,ZNF599,CD177,ALDH1L2,FOXC1,KRT40,EGR1,KLF2,TMEM200A,ZBTB2,TLR3,LIN7A,HCFC1R1,B4GALT6,GPC3,NUDT7,G6PC,EHF,PHC2,NUDT17,EIF4E1B,TMC8,DHCR7,INSIG1,SLC7A10,…	205
Cellular Growth and Proliferation	cytostasis	cytostasis	1.60E-05	-2254		-2099	ID1,MECOM,RCHY1,SAT1,LIF,EGR1,NQO1,MYC,STAT1,BMP6,CD24,TIMP1,CXCL14,ABCC3,GJA1	15
Cardiovascular System Development and Function, Organismal Development	growth	growth of blood vessel	1.61E-05	-0.117		0.031	MYC,FN1,STAT1,BMP6,SERPINE1,TIMP1,FOXC1,GJA1	8
Cellular Development, Embryonic Development, Organismal Development, Tissue Development	differentiation	differentiation of embryonic tissue	1.61E-05	-1343		-1139	FBN1,ID1,NDRG1,LIF,ID3,DKK1,AJUBA,FN1,BMP6,NTF4,FOXC1,RUNX2,TFAP2C,NR4A2	14
Cellular Movement	migration	migration of blood cells	1.67E-05	0.599		0.848	GPC3,ITGA3,PRKCQ,NDRG1,G6PC,NQO1,MALT1,FOS,IL23A,FN1,STAT1,ITK,S100A10,IL17RB,PON2,TNFSF18,LIF,EGR1,CCL11,PDCD1,KLF2,MPZ,MYC,TLR3,SCG2,PLCG1,SERPINE1,TIMP1,CXCL14,SERPING1,TGM2,GJA1	32
Organismal Development	morphology	morphology of head	1.72E-05				GPC3,MSX1,ITGA3,GPR37,PHC2,DKK1,FOS,DHRS3,AXIN2,TBX22,STAT1,SCD,RGS2,SLC1A3,NTF4,ST8SIA2,FOXC1,DHCR7,NR4A2,INSIG1,EYA1,ID1,MECOM,NFIB,LIF,ID3,EGR1,TECTA,KLF2,SALL1,TLR3,RUNX2,GJA1	33
Organismal Development, Tissue Development	development	development of exocrine gland	1.72E-05	-0.360		-0.210	MSX1,ID1,CGB3 (includes others),LIF,DKK1,CCL11,AREG,BSX,FN1,TIMP1,FOXC1,TGM2,RUNX2	13
Cardiovascular System Development and Function, Organismal Development	angiogenesis	angiogenesis	1.75E-05	-0.497		-0.263	GPC3,PDE3B,NDRG1,TMOD1,POLD4,DKK1,PLD1,FOS,CYP11B2,FN1,STAT1,ZFP36L1,BMP6,FOXC1,DHCR7,EYA1,ID1,ANXA3,LIF,ID3,EGR1,CCL11,KLF2,MYC,TLR3,SCG2,PLCG1,SERPINE1,TIMP1,CXCL14,TGM2,RUNX2,GJA1	33
Organismal Survival	perinatal death	perinatal death	1.77E-05	1141		0.579	GPC3,MSX1,EYA1,ID1,SLC7A1,ITGA3,NFIB,LIF,PHC2,DKK1,SALL1,FOS,DHRS3,ABHD5,TBX22,LIN7A,CXCL14,POU2F2,TGM2,RUNX2,DHCR7,PHF14,GJA1,NR4A2	24
Cellular Movement	migration	migration of breast cancer cell lines	1.80E-05	1973		2156	ID1,PRKCQ,NDRG1,MYC,FN1,BMP6,PLCG1,SERPINE1,TIMP1,FOXC1,TGM2,RUNX2,TFAP2C,GJA1	14
Organismal Injury and Abnormalities, Reproductive System Disease	prostatic disease	prostatic disease	1.92E-05	0.277		0.289	PSAT1,OR4X1,FRAS1,PRKCQ,TUBG2,CDK2AP2,G6PC,EHF,CYP11B2,SUPV3L1,ZNF599,STAT1,DLC1,WDR5,ITK,ZFP36,ST8SIA2,FOXC1,FBN1,GYPE,SLC7A1,ANXA3,MECOM,SAT1,ID3,EGR1,TECTA,PDK4,SRGAP1,PDCD1,HLA-DRA,ADAM32,MYC,OR51E2,CD24,SERPINE1,PNMAL1,SERPING1,RUNX2,APOLD1	40
Cellular Development, Embryonic Development, Organismal Development	differentiation	differentiation of embryonic cells	1.94E-05	0.296		0.520	FBN1,LIF,ID3,DKK1,AJUBA,EIF4G2,MYC,FN1,BMP6,FOXC1,RUNX2,TFAP2C,NR4A2	13
Endocrine System Disorders, Gastrointestinal Disease, Metabolic Disease	experimentally-induced diabetes	experimentally-induced diabetes	2.18E-05				HCN1,MYC,FN1,ID1,S100A10,SERPINE1,TIMP1,SERPING1	8
Cancer, Gastrointestinal Disease, Organismal Injury and Abnormalities	colorectal neoplasia	colorectal neoplasia	2.31E-05				MSX1,FRAS1,DPEP2,mir-598,POLD4,AJUBA,ENC1,FOS,mir-548,WDR5,RGS2,ZFP36,PRAMEF1 (includes others),ABCC3,FBN1,GYPE,RAD54L,CRYL1,TECTA,SRGAP1,HCN1,SLC16A9,NXPE4,MTHFD1L,CAPN6,ZNF675,COLGALT2,NDRG1,TNS4,STXBP6,CRABP1,EXTL3,AREG,AXIN2,PTPRH,FN1,HLA-DRB1,CNTLN,DLC1,BMP6,ANXA3,KRT40,EGR1,ABLIM2,ADAM32,TMEM200A,ZBTB2,BSX,TLR3,CACNA1G,PLCG1,HCFC1R1,PSAT1,NUDT7,TRIB3,CEMIP,PLD1,HTR7,TBX22,ZFP36L1,SLC16A6,TM…	101
Cancer, Organismal Injury and Abnormalities, Reproductive System Disease, Skeletal and Muscular Disorders	uterine leiomyoma	uterine leiomyoma	2.40E-05				FBN1,SLC7A1,NDRG1,STXBP6,PDK4,FOS,MYC,CAPN6,SLC7A3,SCG2,CD24,CXCL14,TFAP2C,NR4A2	14
Cellular Development, Connective Tissue Development and Function, Tissue Development	differentiation	differentiation of adipocytes	2.48E-05	-0.529		-0.522	INSIG1,NUDT7,TRIB3,MECOM,LIF,MYC,FN1,SCD,METTL8,RGS2,ENPP1,TIMP1,RUNX2,NR4A2	14
Cancer, Organismal Injury and Abnormalities	metastatic potential	metastatic potential	2.53E-05	-0.873		-0.834	FOS,FN1,ID1,GRHL2,ID3,PLD1,TGM2	7
Amino Acid Metabolism, Molecular Transport, Small Molecule Biochemistry	uptake	uptake of amino acids	2.53E-05	1037		1226	SLC7A5,SLC7A10,SLC7A1,ITGA3,SLC1A3,SLC1A6,PLD1	7
Cardiovascular Disease	vascular lesion	vascular lesion	2.55E-05	1192		1200	FBN1,MICA,FRAS1,EGR1,PDCD1,PON3,KLF2,MYC,FN1,SCD,ZFP36,SERPINE1,TIMP1	13
Cellular Movement	cell movement	cell movement of breast cancer cell lines	2.81E-05	1459		1637	ID1,PRKCQ,NDRG1,FOS,MYC,FN1,BMP6,PLCG1,SERPINE1,TIMP1,FOXC1,TGM2,RUNX2,TFAP2C,GJA1	15
Cellular Development	differentiation	differentiation of stem cells	2.86E-05	-0.424		-0.231	FBN1,MSX1,NFIB,LIF,ID3,DKK1,EIF4G2,MYC,FN1,BMP6,NTF4,RUNX2,TFAP2C,NR4A2	14
Organismal Development	morphology	morphology of body cavity	3.06E-05				GPC3,EI24,MSX1,ITGA3,PDE3B,TMOD1,G6PC,CGB3 (includes others),NQO1,VGF,MALT1,FOS,DHRS3,AREG,FN1,STAT1,ZFP36L1,ITK,ZFP36,DHCR7,FBN1,EYA1,ID1,PDLIM5,MECOM,NFIB,LIF,ID3,EGR1,PDCD1,KLF2,SALL1,MYC,NPNT,TLR3,SERPINE1,TGM2,RUNX2,PHF14,GJA1	40
Cancer, Organismal Injury and Abnormalities	neoplasia	neoplasia of tumor cell lines	3.08E-05	-0.244		-0.112	ITGA3,NDRG1,DKK1,EGR1,PDK4,FOS,AREG,MYC,FN1,STAT1,DLC1,GRHL2,CD24,IL17RB,ZNF350,GJA1	16
Cancer, Organismal Injury and Abnormalities, Reproductive System Disease, Tumor Morphology	progression	progression of genital tumor	3.13E-05				MYC,ANXA3,SAT1,FOXC1	4
Embryonic Development, Organismal Development, Skeletal and Muscular System Development and Function	development	limb development	3.19E-05				GPC3,MSX1,FRAS1,ITGA3,MECOM,PHC2,DKK1,SALL1,STAT1,GRHL2,SCG2,RUNX2,GJA1	13
Amino Acid Metabolism, Molecular Transport, Small Molecule Biochemistry	transport	transport of L-lysine	3.20E-05				SLC7A5,SLC7A1,SLC7A3	3
Cancer, Organismal Injury and Abnormalities, Reproductive System Disease	neoplasia	Prostate Cancer and Tumors	3.25E-05	0.277		0.303	PSAT1,OR4X1,FRAS1,PRKCQ,TUBG2,CDK2AP2,G6PC,EHF,CYP11B2,SUPV3L1,ZNF599,STAT1,DLC1,WDR5,ITK,ZFP36,ST8SIA2,FOXC1,FBN1,GYPE,SLC7A1,ANXA3,MECOM,SAT1,ID3,EGR1,TECTA,PDK4,SRGAP1,PDCD1,HLA-DRA,ADAM32,MYC,OR51E2,CD24,PNMAL1,SERPING1,RUNX2,APOLD1	39
Cancer, Organismal Injury and Abnormalities	tumorigenesis	tumorigenesis of tissue	3.27E-05	0.014		-0.014	MSX1,CDK2AP2,POLD4,ENC1,FOS,SUPV3L1,ST8SIA2,PRAMEF1 (includes others),ABCC3,CHST12,FBN1,EXD3,RCHY1,ZFP30,CCL11,TECTA,FAM96A,TBC1D30,HCN1,HIST1H2AB,OR1E2,SCG2,CD24,CCDC30,POU2F2,EI24,NDRG1,STXBP6,STC2,CRABP1,EXTL3,AXIN2,PTPRH,HLA-DRB1,CNTLN,ZNF599,CD177,ALDH1L2,FOXC1,KRT40,EGR1,TMEM200A,ZBTB2,TLR3,LIN7A,HCFC1R1,B4GALT6,GPC3,NUDT7,G6PC,EHF,PHC2,NUDT17,EIF4E1B,TMC8,DHCR7,INSIG1,SLC7A10,EVPLL,SLC7A1,…	210
Cancer, Gastrointestinal Disease, Organismal Injury and Abnormalities	colorectal cancer	colorectal cancer	3.46E-05				MSX1,FRAS1,DPEP2,mir-598,POLD4,AJUBA,ENC1,FOS,mir-548,WDR5,RGS2,ZFP36,PRAMEF1 (includes others),ABCC3,FBN1,GYPE,RAD54L,CRYL1,TECTA,SRGAP1,HCN1,SLC16A9,NXPE4,MTHFD1L,CAPN6,ZNF675,COLGALT2,NDRG1,TNS4,STXBP6,CRABP1,EXTL3,AREG,AXIN2,PTPRH,FN1,HLA-DRB1,CNTLN,DLC1,BMP6,KRT40,EGR1,ABLIM2,ADAM32,TMEM200A,ZBTB2,BSX,TLR3,CACNA1G,PLCG1,HCFC1R1,PSAT1,NUDT7,TRIB3,CEMIP,PLD1,HTR7,TBX22,ZFP36L1,SLC16A6,TMC8,ZNF…	99
Organismal Survival	neonatal death	neonatal death	3.67E-05	0.259		-0.242	MSX1,EYA1,ID1,SLC7A1,ITGA3,NFIB,LIF,DKK1,SALL1,FOS,DHRS3,ABHD5,LIN7A,POU2F2,RUNX2,DHCR7,PHF14,GJA1,NR4A2	19
Developmental Disorder	hypoplasia	Hypoplasia	3.73E-05	0.697		0.203	GPC3,FRAS1,EYA1,ID1,ITGA3,MECOM,NFIB,LIF,ID3,NQO1,SALL1,DHRS3,MYC,NPNT,TBX22,SCD,ZFP36L1,ZFP36,FOXC1,RUNX2,GJA1	21
Gastrointestinal Disease, Hepatic System Disease, Organismal Injury and Abnormalities	liver lesion	liver lesion	3.73E-05	1295		1194	OR4X1,OBFC1,FRAS1,DPEP2,mir-598,ENC1,FOS,WDR5,ENPP1,DZIP1,ZFP36,PRAMEF1 (includes others),ABCC3,FBN1,GYPE,RCHY1,ZFP30,TBC1D30,HCN1,NXPE4,MTHFD1L,GRHL2,SCG2,CD24,ZNF675,POU2F2,EI24,PDE3B,NDRG1,TNS4,STC2,AREG,AXIN2,FN1,DLC1,BMP6,SLC1A3,EYA1,ANXA3,KRT40,EGR1,ABLIM2,ZBTB2,TLR3,CACNA1G,PLCG1,B4GALT6,GPC3,TCAF1,PRKCQ,G6PC,PHC2,PLD1,SKAP2,MALT1,IL23A,SLC7A3,ZFP36L1,EIF4E1B,SLC16A6,TMC8,ENDOD1,NTF4,DHCR7…	110
Cancer, Organismal Injury and Abnormalities	growth	growth of malignant tumor	3.76E-05	-1378		-1255	GPC3,ID1,NDRG1,LIF,PMEL,ID3,DKK1,EGR1,PLD1,PDCD1,FOS,AREG,MYC,STAT1,BMP6,S100A10,RUNX2,GJA1,NR4A2	19
Cellular Movement, Immune Cell Trafficking	migration	leukocyte migration	4.06E-05	0.749		0.994	GPC3,ITGA3,PRKCQ,NDRG1,G6PC,NQO1,MALT1,FOS,IL23A,FN1,STAT1,ITK,S100A10,IL17RB,PON2,TNFSF18,LIF,EGR1,CCL11,PDCD1,KLF2,MPZ,MYC,TLR3,SCG2,PLCG1,SERPINE1,TIMP1,CXCL14,SERPING1,TGM2	31
Cellular Development, Embryonic Development, Nervous System Development and Function, Organismal Development, Tissue Development	differentiation	differentiation of neural precursor cells	4.06E-05				FN1,ID1,ID3,NTF4,NR4A2	5
Cancer, Organismal Injury and Abnormalities, Reproductive System Disease	prostate cancer	prostate cancer	4.37E-05				PSAT1,OR4X1,FRAS1,PRKCQ,TUBG2,CDK2AP2,G6PC,EHF,CYP11B2,SUPV3L1,ZNF599,STAT1,DLC1,WDR5,ITK,ZFP36,ST8SIA2,FOXC1,FBN1,GYPE,SLC7A1,ANXA3,MECOM,SAT1,ID3,TECTA,PDK4,SRGAP1,PDCD1,HLA-DRA,ADAM32,MYC,OR51E2,CD24,PNMAL1,SERPING1,RUNX2,APOLD1	38
Organismal Development	abnormal morphology	abnormal morphology of head	4.38E-05				MSX1,ITGA3,GPR37,PHC2,DKK1,FOS,DHRS3,TBX22,STAT1,SCD,RGS2,SLC1A3,NTF4,ST8SIA2,FOXC1,DHCR7,NR4A2,INSIG1,EYA1,ID1,MECOM,NFIB,LIF,ID3,EGR1,TECTA,KLF2,SALL1,TLR3,RUNX2,GJA1	31
Lipid Metabolism, Molecular Transport, Small Molecule Biochemistry	concentration	concentration of lipid	4.59E-05	0.762		0.817	PDE3B,CPT1A,G6PC,CGB3 (includes others),PLD1,NQO1,VGF,CRABP1,PON3,FOS,DHRS3,SCD,SLC4A5,PON2,ABCC3,DHCR7,INSIG1,ELOVL2,SAT1,LIF,EGR1,PDK4,PIP4K2A,ABHD5,MYC,SERPINE1,TIMP1,CXCL14,TGM2	29
Cellular Development, Skeletal and Muscular System Development and Function, Tissue Development	differentiation	differentiation of osteoblasts	4.72E-05	-0.052		0.025	ID1,ID3,DKK1,AREG,AXIN2,MYC,FN1,NPNT,TBX22,STAT1,BMP6,ENPP1,RUNX2,GJA1	14
Cell Death and Survival	cell viability	cell viability	4.76E-05	-1296		-0.878	MSX1,PRKCQ,NDRG1,GPR37,CAMK2D,DKK1,VGF,MALT1,FOS,AREG,FN1,STAT1,SCD,ITK,LANCL2,BMP6,SLC1A3,ZFP36,NTF4,ABCC3,NR4A2,INSIG1,RAD54L,SLC7A1,MECOM,RCHY1,LIF,EGR1,CCL11,PDK4,PDCD1,KLF2,MYC,TLR3,PLCG1,CD24,SERPINE1,TIMP1,PIWIL2,TGM2,GJA1	41
Cell Death and Survival	survival	cell survival	4.81E-05	-1395		-0.973	GPC3,MSX1,PRKCQ,NDRG1,GPR37,CAMK2D,DKK1,VGF,MALT1,FOS,AREG,FN1,STAT1,SCD,ITK,LANCL2,BMP6,SLC1A3,ZFP36,NTF4,ABCC3,NR4A2,INSIG1,RAD54L,SLC7A1,MECOM,RCHY1,LIF,EGR1,CCL11,PDK4,PDCD1,KLF2,MYC,NPNT,TLR3,PLCG1,CD24,SERPINE1,TIMP1,PIWIL2,TGM2,GJA1	43
Cancer, Organismal Injury and Abnormalities, Reproductive System Disease	male genital neoplasm	male genital neoplasm	4.86E-05	0.640		0.629	PSAT1,OR4X1,FRAS1,PRKCQ,TUBG2,CDK2AP2,G6PC,CGB3 (includes others),EHF,CYP11B2,SUPV3L1,ZNF599,STAT1,DLC1,WDR5,ITK,ZFP36,ST8SIA2,FOXC1,FBN1,GYPE,SLC7A1,ANXA3,MECOM,SAT1,ID3,EGR1,TECTA,PDK4,SRGAP1,PDCD1,HLA-DRA,ADAM32,MYC,OR51E2,CD24,PNMAL1,SERPING1,RUNX2,APOLD1	40
Cancer, Gastrointestinal Disease, Hepatic System Disease, Organismal Injury and Abnormalities	hepatobiliary system cancer	hepatobiliary system cancer	5.10E-05	0.905		0.871	OR4X1,OBFC1,FRAS1,DPEP2,mir-598,ENC1,FOS,WDR5,ENPP1,DZIP1,PRAMEF1 (includes others),ABCC3,FBN1,GYPE,RCHY1,ZFP30,TBC1D30,HCN1,NXPE4,MTHFD1L,GRHL2,SCG2,CD24,ZNF675,POU2F2,EI24,PDE3B,NDRG1,TNS4,STC2,AREG,AXIN2,FN1,DLC1,BMP6,SLC1A3,EYA1,ANXA3,KRT40,ABLIM2,ZBTB2,TLR3,CACNA1G,PLCG1,B4GALT6,GPC3,TCAF1,PRKCQ,G6PC,PHC2,PLD1,SKAP2,MALT1,SLC7A3,ZFP36L1,EIF4E1B,SLC16A6,TMC8,ENDOD1,NTF4,DHCR7,INSIG1,SLC7A5,SL…	106
Inflammatory Response	inflammation	inflammation of organ	5.11E-05	1647		1466	GPC3,mir-598,PDE3B,PRKCQ,TUBG2,mir-657,DKK1,PLD1,NQO1,MALT1,AREG,IL23A,GRIA3,HLA-DRB1,HTR7,STAT1,SCD,ITK,ZFP36,NTF4,IL17RB,NR4A2,INSIG1,mir-575,ID1,ANXA3,SAT1,LIF,ID3,EGR1,CCL11,PDK4,PDCD1,HLA-DRA,TLR3,CD24,SERPINE1,TIMP1,RNASE3,TGM2	40
Cell-To-Cell Signaling and Interaction	activation	activation of cells	5.22E-05	-0.172		0.091	MICA,ITGA3,PRKCQ,NDRG1,DKK1,MALT1,FOS,AREG,IL23A,FN1,HLA-DRB1,STAT1,ITK,NTF4,ID1,PMEL,ID3,CCL11,PDCD1,KLF2,HLA-DRA,HCN1,MPZ,MYC,TLR3,PLCG1,CD24,SERPINE1,TIMP1,SERPING1,TGM2,RUNX2,GJA1	33
Lipid Metabolism, Small Molecule Biochemistry	synthesis	synthesis of fatty acid	5.52E-05	-1596		-1378	INSIG1,ITGA3,ELOVL2,TRIB3,LIF,EGR1,CCL11,PDK4,AREG,MYC,FN1,TLR3,SCD,BMP6,SLC1A3	15
Skeletal and Muscular System Development and Function	quantity	quantity of bone	5.85E-05	1028		1075	GPC3,ID1,CGB3 (includes others),LIF,PHC2,DKK1,EGR1,PDK4,FOS,AREG,IL23A,STAT1,RUNX2	13
Cancer, Gastrointestinal Disease, Organismal Injury and Abnormalities	digestive system cancer	digestive system cancer	5.87E-05	1071		1021	OR4X1,MSX1,OBFC1,FRAS1,DPEP2,mir-598,EDEM2,POLD4,H2BFWT,IQCF3,AJUBA,ENC1,FOS,SUPV3L1,mir-548,WDR5,RGS2,ENPP1,DZIP1,ZFP36,ST8SIA2,PRAMEF1 (includes others),ABCC3,CHST12,FBN1,GYPE,RAD54L,PDLIM5,EXD3,RCHY1,ZFP30,CCL11,CRYL1,TECTA,SRGAP1,TBC1D30,HLA-DRA,HCN1,SLC16A9,NXPE4,MTHFD1L,CAPN6,GRHL2,SCG2,CD24,ZNF675,CCDC30,POU2F2,COLGALT2,EI24,PDE3B,NDRG1,GPR37,TNS4,STXBP6,STC2,CRABP1,EXTL3,AREG,AXIN2,PTPRH,…	189
Cancer, Gastrointestinal Disease, Hepatic System Disease, Organismal Injury and Abnormalities	cancer	liver cancer	6.02E-05	0.905		0.868	OR4X1,OBFC1,FRAS1,DPEP2,mir-598,ENC1,FOS,WDR5,ENPP1,DZIP1,PRAMEF1 (includes others),ABCC3,FBN1,GYPE,RCHY1,ZFP30,TBC1D30,HCN1,NXPE4,MTHFD1L,GRHL2,SCG2,CD24,ZNF675,POU2F2,EI24,PDE3B,NDRG1,TNS4,STC2,AREG,AXIN2,FN1,DLC1,BMP6,SLC1A3,EYA1,ANXA3,KRT40,ABLIM2,ZBTB2,TLR3,CACNA1G,PLCG1,B4GALT6,GPC3,TCAF1,PRKCQ,G6PC,PHC2,PLD1,SKAP2,MALT1,SLC7A3,ZFP36L1,EIF4E1B,SLC16A6,TMC8,ENDOD1,NTF4,DHCR7,INSIG1,SLC7A5,SL…	105
Hematological Disease, Immunological Disease	lymphoproliferative disorder	lymphoproliferative disorder	6.24E-05	0.416		0.365	FRAS1,mir-598,PRKCQ,CEMIP,ENC1,LANCL2,ENPP1,PRAMEF1 (includes others),ABCC3,RAD54L,FAM220A,MECOM,CCL11,TECTA,PIP4K2A,ZNF44,HLA-DRA,MYC,MTHFD1L,METTL8,GRHL2,MAGI1,SERPINE1,PRR15,PNMAL1,POU2F2,RUNX2,MICA,ITGA3,PDE3B,NDRG1,TUBG2,STXBP6,CPT1A,DKK1,NQO1,OR52M1,PTPRH,IGH,DDX18,FN1,HLA-DRB1,CNTLN,STAT1,DLC1,ALDH1L2,ITK,BMP6,KLHL42,SESN2,ID1,ANXA3,KRT40,PMEL,ID3,EGR1,PDCD1,ZBTB2,OR2G3,TLR3,DHX38,PLCG1,TI…	66
Embryonic Development, Organ Development, Organismal Development, Renal and Urological System Development and Function, Tissue Development	development	development of metanephric bud	6.29E-05	-1980		-1770	GPC3,AREG,MYC,EYA1,NPNT,SALL1,FOXC1	7
Neurological Disease, Ophthalmic Disease, Organismal Injury and Abnormalities	ophthalmoplegia	ophthalmoplegia	6.31E-05				SLC25A4,TUBG2,SLC1A3,SLC1A6,TGM2,NR4A2	6
Lipid Metabolism, Small Molecule Biochemistry	metabolism	fatty acid metabolism	6.48E-05	-1851		-1569	B4GALT6,INSIG1,B3GALT1,ITGA3,NUDT7,ELOVL2,TRIB3,CPT1A,LIF,EGR1,CCL11,PLD1,NQO1,PDK4,AREG,MYC,FN1,TLR3,SCD,BMP6,SLC1A3,ST8SIA2,ABCC3	23
Cellular Movement	migration	migration of prostate cancer cell lines	6.49E-05	-0.832		-0.697	TCAF1,FN1,ID1,NDRG1,CGB3 (includes others),EHF,CCL11,NR4A2	8
Tissue Morphology	quantity	quantity of cells	6.63E-05	0.001		0.264	GPC3,PRKCQ,CGB3 (includes others),MALT1,FOS,IL23A,HTR7,ZFP36,NTF4,ST8SIA2,NR4A2,SLC7A1,MECOM,LIF,CCL11,MYC,SERPINE1,CXCL14,PIWIL2,POU2F2,TGM2,RUNX2,TFAP2C,GJA1,ITGA3,GPR37,CAMK2D,DKK1,NQO1,VGF,FN1,HLA-DRB1,STAT1,ITK,BMP6,SLC1A3,IL17RB,EYA1,ID1,PMEL,ID3,EGR1,PDK4,PDCD1,KLF2,MPZ,TLR3,CACNA1G,PLCG1,TIMP1,SERPING1	51
Cancer, Gastrointestinal Disease, Organismal Injury and Abnormalities	digestive organ tumor	digestive organ tumor	6.73E-05	0.820		0.757	OR4X1,MSX1,OBFC1,FRAS1,DPEP2,mir-598,EDEM2,POLD4,H2BFWT,IQCF3,AJUBA,ENC1,FOS,SUPV3L1,mir-548,WDR5,RGS2,ENPP1,DZIP1,ZFP36,ST8SIA2,PRAMEF1 (includes others),ABCC3,CHST12,FBN1,GYPE,RAD54L,PDLIM5,EXD3,RCHY1,ZFP30,CCL11,CRYL1,TECTA,SRGAP1,TBC1D30,HLA-DRA,HCN1,SLC16A9,NXPE4,MTHFD1L,CAPN6,GRHL2,SCG2,CD24,ZNF675,CCDC30,POU2F2,COLGALT2,EI24,PDE3B,NDRG1,GPR37,TNS4,STXBP6,STC2,CRABP1,EXTL3,AREG,AXIN2,PTPRH,…	190
Cellular Development, Cellular Growth and Proliferation, Organ Development, Skeletal and Muscular System Development and Function, Tissue Development	proliferation	proliferation of muscle cells	6.92E-05	-1166		-1048	CAMK2D,LIF,ID3,EGR1,PLD1,NQO1,FOS,MYC,FN1,STAT1,CACNA1G,SERPINE1,TIMP1,TGM2,RUNX2,GJA1,NR4A2	17
Amino Acid Metabolism, Molecular Transport, Small Molecule Biochemistry	uptake	uptake of L-amino acid	7.18E-05	0.551		0.729	SLC7A5,SLC7A10,SLC7A1,SLC1A3,SLC1A6	5
Gastrointestinal Disease, Hepatic System Disease, Organismal Injury and Abnormalities	injury	injury of liver	7.32E-05	-1331		-1343	IL23A,HLA-DRB1,TLR3,STAT1,SCD,LIF,SERPINE1,EGR1,TIMP1,PDCD1,SERPING1,HLA-DRA	12
Developmental Disorder	growth failure	Growth Failure	7.40E-05	2345		1790	GPC3,MSX1,ID1,ITGA3,G6PC,LIF,PHC2,EGR1,KLF2,EIF4G2,SNRPN,DHRS3,AREG,SUPV3L1,MYC,FN1,STAT1,ZFP36L1,PLCG1,ZFP36,NTF4,DHCR7,TFAP2C	23
Cancer, Organismal Injury and Abnormalities, Reproductive System Disease	benign neoplasm of female genital organ	benign neoplasm of female genital organ	7.53E-05				FBN1,SLC7A1,NDRG1,STXBP6,MECOM,PDK4,FOS,AXIN2,MYC,STAT1,CAPN6,SLC7A3,SCG2,CD24,CXCL14,SERPING1,TFAP2C,NR4A2	18
Gene Expression	binding	binding of protein binding site	7.56E-05	0.345		0.428	FBN1,MSX1,ID1,PRKCQ,TRIB3,LIF,ID3,EGR1,FOS,MYC,FN1,STAT1,BMP6,RUNX2	14
Cardiovascular System Development and Function, Organismal Development	vasculogenesis	vasculogenesis	7.69E-05	-0.418		-0.207	GPC3,TMOD1,POLD4,DKK1,PLD1,CYP11B2,FN1,STAT1,ZFP36L1,BMP6,FOXC1,EYA1,ID1,LIF,ID3,EGR1,CCL11,KLF2,MYC,TLR3,SCG2,SERPINE1,TIMP1,CXCL14,TGM2,RUNX2,GJA1	27
Lipid Metabolism, Small Molecule Biochemistry	metabolism	metabolism of acylglycerol	7.76E-05	1032		1223	INSIG1,ABHD5,SCD,CPT1A,RGS2,G6PC,PLCG1,PLD1,PON2	9
Cellular Development, Connective Tissue Development and Function, Skeletal and Muscular System Development and Function, Tissue Development	differentiation	differentiation of osteoclasts	7.87E-05	-0.218		-0.175	GPC3,FOS,AREG,IL23A,ID1,TLR3,STAT1,LIF,PDK4,ZNF675,RUNX2	11
Lipid Metabolism, Molecular Transport, Nucleic Acid Metabolism, Small Molecule Biochemistry	concentration	concentration of acyl-coenzyme A	8.04E-05	1929		1942	MYC,SCD,CPT1A,SAT1	4
Tissue Morphology	morphology	morphology of connective tissue	8.11E-05				INSIG1,FBN1,RAD54L,EYA1,SLC7A1,PDE3B,MECOM,LIF,PDK4,VGF,KLF2,MYC,FN1,ANO1,ZFP36L1,ENPP1,ZFP36,SERPINE1,RUNX2	19
Skeletal and Muscular System Development and Function	volume	volume of bone	8.17E-05	-0.705		-0.727	FOS,IL23A,ID1,STAT1,BMP6,CGB3 (includes others),LIF,DKK1,PDK4	9
Cell-To-Cell Signaling and Interaction, Hematological System Development and Function, Immune Cell Trafficking, Inflammatory Response	activation	activation of T lymphocytes	8.39E-05	0.548		0.735	ITGA3,PRKCQ,PMEL,CCL11,PDCD1,KLF2,HLA-DRA,MALT1,FOS,IL23A,MPZ,FN1,HLA-DRB1,TLR3,STAT1,ITK	16
Amino Acid Metabolism, Molecular Transport, Small Molecule Biochemistry	transport	transport of L-amino acid	8.40E-05	1218		1478	SLC7A5,SLC7A10,SLC7A1,SLC7A3,SLC1A3,SLC1A6	6
Cancer, Organismal Injury and Abnormalities, Reproductive System Disease	breast or ovarian cancer	breast or ovarian cancer	8.41E-05				GPC3,PSAT1,MSX1,FRAS1,DPEP2,PRKCQ,TRIB3,CDK2AP2,AJUBA,FOS,IL23A,WDR5,SLC16A6,RGS2,ZFP36,ABCC3,FKBP9,NR4A2,FBN1,RAD54L,SLC7A1,PDLIM5,MECOM,LIF,FAM96A,PIP4K2A,EIF4G2,HCN1,MYC,HIST1H2AB,OR51E2,SLC25A4,CAPN6,GRHL2,SCG2,MAGI1,CD24,SERPINE1,ZNF675,CXCL14,PIWIL2,TGM2,TFAP2C,GJA1,EI24,ITGA3,PDE3B,TUBG2,TNS4,DKK1,NQO1,AREG,AXIN2,CYP11B2,UHRF1BP1,FN1,CNTLN,SLC44A5,STAT1,DLC1,IMMP1L,KRT23,mir-575,EYA1,ANXA3…	76
Cancer, Hematological Disease, Immunological Disease, Organismal Injury and Abnormalities	hematological neoplasia	hematological neoplasia	8.66E-05	0.416		0.361	FRAS1,mir-598,PRKCQ,CEMIP,ENC1,LANCL2,ENPP1,PRAMEF1 (includes others),ABCC3,RAD54L,FAM220A,MECOM,CCL11,TECTA,PIP4K2A,ZNF44,HLA-DRA,MYC,MTHFD1L,METTL8,GRHL2,MAGI1,SERPINE1,PRR15,PNMAL1,POU2F2,RUNX2,MICA,ITGA3,PDE3B,NDRG1,TUBG2,STXBP6,CPT1A,DKK1,NQO1,OR52M1,PTPRH,IGH,DDX18,FN1,HLA-DRB1,CNTLN,STAT1,DLC1,ALDH1L2,BMP6,KLHL42,SESN2,ID1,ANXA3,KRT40,PMEL,ID3,EGR1,PDCD1,ZBTB2,OR2G3,TLR3,DHX38,PLCG1,TIMP1,…	65
Nutritional Disease	weight gain	weight gain	8.74E-05	0.000		0.006	GPC3,ID1,ELOVL2,PDE3B,G6PC,SAT1,LIF,STC2,VGF,FOS,ANO1,SCD,CACNA1G,ZFP36,TGM2	15
Cancer, Dermatological Diseases and Conditions, Organismal Injury and Abnormalities	hyperplasia	hyperplasia of epidermis	8.79E-05	0.730		0.640	FOS,AREG,IL23A,ABHD5,MYC,ZFP36,CD24,PDCD1	8
Cancer, Organismal Injury and Abnormalities, Reproductive System Disease, Tumor Morphology	progression	progression of prostatic carcinoma	8.81E-05				ANXA3,SAT1,FOXC1	3
Embryonic Development, Organismal Development, Skeletal and Muscular System Development and Function	morphogenesis	morphogenesis of limb	9.04E-05				GPC3,MSX1,FRAS1,GRHL2,MECOM,DKK1,SALL1,RUNX2,GJA1	9
Cancer, Gastrointestinal Disease, Organismal Injury and Abnormalities	oral cancer	oral cancer	9.40E-05				GPC3,MYC,FN1,TUBG2,PDLIM5,SCG2,SAT1,SERPINE1,TIMP1,CCL11,CXCL14,TGM2	12
Developmental Disorder	multiple congenital anomalies	multiple congenital anomalies	9.59E-05				GPC3,INSIG1,FBN1,PSAT1,MSX1,RAD54L,EYA1,PLD1,SALL1,SNRPN,MPZ,FN1,TBX22,CACNA1G,SLC1A3,SLC1A6,NTF4,FOXC1,RUNX2,DHCR7,GJA1	21
Embryonic Development, Organismal Development, Tissue Development	formation	formation of embryonic tissue	9.91E-05	0.447		0.653	ID1,MECOM,LIF,PHC2,DKK1,FOS,AXIN2,SUPV3L1,MYC,FN1,DLC1,ZFP36L1,FOXC1,RUNX2	14
Cancer, Organismal Injury and Abnormalities	growth	growth of carcinoma	9.99E-05	-1841		-1764	GPC3,AREG,MYC,ID1,BMP6,S100A10,LIF,ID3,GJA1	9
Organismal Survival	survival	survival of organism	1.03E-04	-1347		-1152	ITGA3,PHC2,DKK1,PLD1,FOS,AREG,IL23A,HLA-DRB1,STAT1,ITK,FBN1,RAD54L,SESN2,ID1,LIF,PDCD1,HLA-DRA,MYC,TLR3,MAGI1,CD24,SERPINE1,SERPING1,TGM2,RUNX2,TFAP2C	26
Amino Acid Metabolism, Molecular Transport, Small Molecule Biochemistry	uptake	uptake of glutamine family amino acid	1.05E-04	0.728		0.855	SLC7A10,SLC7A1,ITGA3,SLC1A3,SLC1A6	5
Cellular Growth and Proliferation, Tissue Development	generation	generation of cells	1.09E-04	-0.230		0.112	PRKCQ,POLD4,CGB3 (includes others),PHC2,PLD1,ENC1,MALT1,FOS,IL23A,WDR5,ZFP36L1,RGS2,ENPP1,DZIP1,NTF4,ST8SIA2,NR4A2,PDLIM5,NFIB,LIF,CCL11,HCN1,MYC,GRHL2,SCG2,SERPINE1,PIWIL2,RUNX2,TFAP2C,GJA1,ITGA3,GPR37,DKK1,NQO1,VGF,AREG,AXIN2,FN1,STAT1,ITK,BMP6,SLC4A5,SLC1A3,FOXC1,ID1,PMEL,ID3,EGR1,PDCD1,KLF2,MPZ,TLR3,SEPT4,PLCG1,TIMP1,RND2	56
Digestive System Development and Function	development	development of gastrointestinal tract	1.09E-04				INSIG1,MSX1,FRAS1,EYA1,PHC2,DKK1,SALL1,DHRS3,AXIN2,FN1,FOXC1,RUNX2,GJA1	13
Cancer, Cellular Development, Cellular Growth and Proliferation, Organismal Injury and Abnormalities, Tumor Morphology	proliferation	proliferation of tumor cells	1.13E-04	-1314		-1221	GPC3,ID1,NDRG1,ID3,DKK1,EGR1,CCL11,PLD1,PDCD1,FOS,AREG,MYC,STAT1,ZFP36,SERPINE1,TIMP1,RUNX2,GJA1,NR4A2	19
Embryonic Development, Organ Development, Organismal Development, Reproductive System Development and Function, Tissue Development	formation	formation of mammary gland	1.16E-04	-0.547		-0.410	AREG,BSX,MSX1,FN1,ID1,CGB3 (includes others),LIF,TIMP1,CCL11,TGM2,RUNX2	11
Organismal Development	abnormal morphology	abnormal morphology of body cavity	1.17E-04				GPC3,EI24,MSX1,ITGA3,G6PC,NQO1,VGF,MALT1,FOS,DHRS3,AREG,FN1,STAT1,ZFP36L1,ITK,ZFP36,DHCR7,FBN1,EYA1,ID1,PDLIM5,MECOM,NFIB,LIF,ID3,EGR1,PDCD1,KLF2,SALL1,MYC,NPNT,TLR3,SERPINE1,TGM2,RUNX2,PHF14,GJA1	37
Cancer, Organismal Injury and Abnormalities	neoplasia	neoplasia of epithelial tissue	1.18E-04	-0.380		-0.417	MSX1,CDK2AP2,POLD4,ENC1,FOS,SUPV3L1,ST8SIA2,PRAMEF1 (includes others),ABCC3,CHST12,FBN1,EXD3,RCHY1,ZFP30,CCL11,TECTA,FAM96A,TBC1D30,HCN1,HIST1H2AB,OR1E2,SCG2,CD24,CCDC30,POU2F2,EI24,STXBP6,STC2,CRABP1,EXTL3,AXIN2,PTPRH,HLA-DRB1,CNTLN,ZNF599,CD177,ALDH1L2,FOXC1,KRT40,EGR1,TMEM200A,ZBTB2,TLR3,LIN7A,HCFC1R1,B4GALT6,GPC3,NUDT7,G6PC,EHF,PHC2,NUDT17,EIF4E1B,TMC8,DHCR7,INSIG1,SLC7A10,EVPLL,SLC7A1,B3GALT…	206
Connective Tissue Development and Function, Organ Morphology, Organismal Development, Skeletal and Muscular System Development and Function, Tissue Development	abnormal morphology	abnormal morphology of parietal bone	1.19E-04				MSX1,DKK1,RUNX2,GJA1	4
Cancer, Organismal Injury and Abnormalities	benign connective or soft tissue neoplasm	benign connective or soft tissue neoplasm	1.20E-04				FBN1,SLC7A1,NDRG1,STXBP6,EGR1,PDK4,FOS,MYC,CAPN6,SLC7A3,SCG2,CD24,SERPINE1,CXCL14,TFAP2C,NR4A2	16
Gastrointestinal Disease, Hepatic System Disease, Organismal Injury and Abnormalities	damage	damage of liver	1.24E-04	-1213		-1211	LIF,EGR1,PDCD1,HLA-DRA,AREG,IL23A,HLA-DRB1,TLR3,STAT1,SCD,SERPINE1,TIMP1,SERPING1	13
Connective Tissue Development and Function, Skeletal and Muscular System Development and Function, Tissue Development	abnormal morphology	abnormal morphology of bone	1.25E-04				GPC3,FBN1,MSX1,EYA1,G6PC,LIF,PHC2,DKK1,EGR1,PDK4,KLF2,FOS,TBX22,STAT1,BMP6,ENPP1,RUNX2,GJA1	18
Cancer, Hematological Disease, Immunological Disease, Organismal Injury and Abnormalities	hematologic cancer	hematologic cancer	1.27E-04	0.701		0.623	FRAS1,mir-598,PRKCQ,CEMIP,ENC1,LANCL2,ENPP1,PRAMEF1 (includes others),ABCC3,RAD54L,FAM220A,MECOM,CCL11,TECTA,PIP4K2A,ZNF44,HLA-DRA,MYC,MTHFD1L,METTL8,GRHL2,MAGI1,PRR15,PNMAL1,POU2F2,RUNX2,MICA,ITGA3,PDE3B,NDRG1,TUBG2,STXBP6,CPT1A,DKK1,NQO1,OR52M1,PTPRH,IGH,DDX18,FN1,HLA-DRB1,CNTLN,STAT1,DLC1,ALDH1L2,KLHL42,SESN2,ID1,ANXA3,KRT40,PMEL,ID3,EGR1,PDCD1,ZBTB2,OR2G3,TLR3,DHX38,PLCG1,TIMP1,OTOL1,ST7,RND2	63
Cell-mediated Immune Response, Cellular Development, Cellular Function and Maintenance, Cellular Growth and Proliferation, Hematological System Development and Function, Hematopoiesis, Lymphoid Tissue Structure and Development, Tissue Development	differentiation	differentiation of Th17 cells	1.29E-04	1675		1795	MALT1,IL23A,STAT1,PRKCQ,LIF,ID3,NR4A2	7
Cellular Development, Cellular Growth and Proliferation, Embryonic Development, Organismal Development, Tissue Development	proliferation	proliferation of mesenchymal cells	1.29E-04	0.072		0.224	MSX1,MYC,STAT1,DKK1,PIWIL2,PHF14,GJA1	7
Cardiovascular System Development and Function	function	function of cardiovascular system	1.30E-04				ID1,PRKCQ,PDLIM5,CAMK2D,LIF,PLD1,PDCD1,HCN1,FN1,TLR3,RGS2,CACNA1G,ZFP36,TIMP1,TGM2,GJA1	16
Cancer, Organismal Injury and Abnormalities	solid tumor of head and neck	solid tumor of head and neck	1.31E-04				GPC3,DPEP2,CEMIP,EHF,PRAMEF12,AJUBA,KIAA0040,SLC16A6,TMC8,ST8SIA2,PRAMEF1 (includes others),ABCC3,DHCR7,FKBP9,FBN1,GYPE,PDLIM5,MECOM,CCL11,SRGAP1,TBC1D30,EIF4G2,HCN1,MYC,OR1E2,SCG2,MAGI1,CD24,SERPINE1,CXCL14,POU2F2,TGM2,RUNX2,GJA1,MICA,EI24,ITGA3,TUBG2,KRTAP10-11,VGF,CRABP1,AXIN2,PTPRH,DDX18,FN1,HLA-DRB1,ANO1,CNTLN,STAT1,DLC1,CD177,ITK,BMP6,FOXC1,ID1,SAT1,EGR1,PDK4,PDCD1,SALL1,TLR3,DHX38,PLCG1,TI…	67
Connective Tissue Development and Function, Embryonic Development, Organ Development, Organismal Development, Skeletal and Muscular System Development and Function, Tissue Development	formation	formation of skull bone	1.34E-04				GPC3,EYA1,LIF,PHC2,RUNX2	5
Embryonic Development, Organismal Development	development	development of abdomen	1.34E-04	-1261		-1049	GPC3,FBN1,FRAS1,EYA1,PDE3B,G6PC,CGB3 (includes others),LIF,DKK1,EGR1,VGF,SALL1,FOS,AREG,MYC,NPNT,BMP6,SERPINE1,TIMP1,CXCL14,FOXC1,GJA1	22
Cell Death and Survival	necrosis	necrosis of epithelial tissue	1.37E-04	0.585		0.613	ID1,ITGA3,NDRG1,GPR37,TRIB3,MECOM,EGR1,KLF2,FOS,MLKL,MYC,TLR3,STAT1,SCD,SLC25A4,GRHL2,BMP6,SERPINE1,TIMP1,RNASE3,TGM2,RUNX2	22
Tissue Development	formation	formation of gland	1.37E-04	-0.547		-0.406	AREG,BSX,MSX1,FN1,EYA1,ID1,CGB3 (includes others),LIF,TIMP1,CCL11,TGM2,RUNX2	12
Inflammatory Response	inflammation	inflammation of body region	1.39E-04	1618		1438	GPC3,mir-598,PDE3B,PRKCQ,mir-657,DKK1,PLD1,NQO1,MALT1,IL23A,GRIA3,HTR7,STAT1,SCD,ITK,ZFP36,IL17RB,NR4A2,INSIG1,mir-575,ID1,ANXA3,SAT1,LIF,ID3,EGR1,CCL11,PDCD1,KLF2,TLR3,CD24,SERPINE1,TIMP1,TGM2	34
Connective Tissue Development and Function, Organ Morphology, Organismal Development, Skeletal and Muscular System Development and Function, Tissue Development	lack	lack of premaxilla	1.40E-04				MSX1,EYA1	2
Cell Cycle	mid-G1 phase	mid-G1 phase	1.40E-04				MYC,FN1	2
Cancer, Hematological Disease, Immunological Disease, Organismal Injury and Abnormalities	neoplasia	neoplasia of hematopoietic cells	1.40E-04				MYC,MECOM	2
Organismal Injury and Abnormalities, Respiratory Disease	pulmonary nodule	pulmonary nodule	1.40E-04				MAGI1,GJA1	2
Cardiovascular Disease, Organismal Injury and Abnormalities	rupture	rupture of aneurysm	1.40E-04				FBN1,TIMP1	2
Organismal Injury and Abnormalities	size	size of nodule	1.40E-04				BMP6,GJA1	2
Cardiovascular System Development and Function, Cellular Movement	transmigration	transmigration of vascular endothelial cells	1.40E-04				ID1,ID3	2
Amino Acid Metabolism, Molecular Transport, Small Molecule Biochemistry	uptake	uptake of L-leucine	1.40E-04				SLC7A5,SLC7A10	2
Cancer, Organismal Injury and Abnormalities	connective or soft tissue tumor	connective or soft tissue tumor	1.45E-04	0.030		0.003	MICA,PRKCQ,NDRG1,TUBG2,STXBP6,CEMIP,PLD1,PRAMEF12,MALT1,FOS,CYP11B2,HLA-DRB1,DLC1,SCD,SLC7A3,ITK,S100A10,ENPP1,NTF4,PON2,NR4A2,FBN1,SLC7A1,DPPA3,ELOVL2,LIF,EGR1,CCL11,PLXDC1,PDK4,PDCD1,EIF4G2,NETO2,SNRPN,MYC,TLR3,CAPN6,SCG2,PLCG1,CD24,SERPINE1,TIMP1,CXCL14,RUNX2,TFAP2C	45
Cellular Movement, Hematological System Development and Function, Immune Cell Trafficking	cell movement	cell movement of leukocytes	1.48E-04	0.909		1142	ITGA3,PRKCQ,NDRG1,G6PC,NQO1,MALT1,FOS,IL23A,FN1,STAT1,ITK,S100A10,IL17RB,PON2,TNFSF18,CCL11,PDCD1,KLF2,MYC,TLR3,SCG2,PLCG1,SERPINE1,TIMP1,CXCL14,SERPING1,TGM2	27
Cell-To-Cell Signaling and Interaction, Cellular Growth and Proliferation	stimulation	stimulation of cells	1.48E-04	-0.410		-0.124	LIF,CCL11,PDCD1,HCN1,FOS,IL23A,MYC,FN1,TLR3,ITK,BMP6,CD24,NTF4,RUNX2	14
Connective Tissue Development and Function, Tissue Morphology	quantity	quantity of connective tissue cells	1.51E-04	0.461		0.522	FOS,IL23A,MYC,FN1,ID1,STAT1,LIF,DKK1,EGR1,PDK4,KLF2,RUNX2	12
Organismal Development	size	size of animal	1.55E-04	0.055		0.322	FOS,MYC,ID1,NFIB,LIF,PHC2,ID3,EGR1,NTF4,RUNX2	10
Embryonic Development, Organismal Development, Tissue Development	growth	growth of embryonic tissue	1.58E-04	-0.972		-0.771	MSX1,ID1,LIF,ID3,DKK1,SALL1,MYC,STAT1,SLC1A3,PIWIL2,TFAP2C,PHF14,GJA1	13
Carbohydrate Metabolism	uptake	uptake of monosaccharide	1.58E-04	-0.306		-0.176	PRKCQ,CPT1A,G6PC,DKK1,EGR1,PLD1,PDK4,ABHD5,MYC,SCD,SLC1A3,SERPINE1,CXCL14	13
Hematological System Development and Function, Tissue Morphology	quantity	quantity of blood cells	1.70E-04	2091		2259	GPC3,ITGA3,PRKCQ,NQO1,MALT1,FOS,IL23A,HLA-DRB1,STAT1,ITK,ZFP36,IL17RB,ID1,SLC7A1,MECOM,LIF,PMEL,ID3,EGR1,CCL11,PDCD1,KLF2,MPZ,MYC,TLR3,PLCG1,SERPINE1,TIMP1,CXCL14,POU2F2,TGM2,RUNX2,GJA1	33
Auditory and Vestibular System Development and Function, Embryonic Development, Organ Development, Organ Morphology, Organismal Development, Tissue Development	morphogenesis	morphogenesis of middle ear	1.70E-04				INSIG1,MSX1,MYC,EYA1	4
Hereditary Disorder, Organismal Injury and Abnormalities	X-linked hereditary disease	X-linked hereditary disease	1.70E-04				GPC3,HLA-DRB3,TMOD1,PDK4,PDCD1,HLA-DRA,GRIA3,HLA-DRB1,mir-548,TBX22,NYX,SLC1A3,SLC1A6,CXCL14	14
Tissue Development	development	development of epithelial tissue	1.76E-04	0.581		0.722	FRAS1,ID1,POLD4,PMEL,DKK1,EGR1,CCL11,KLF2,MYC,FN1,STAT1,GRHL2,SCG2,BMP6,SLC4A5,SERPINE1,TIMP1,RUNX2,TFAP2C,GJA1	20
Cellular Movement	cellular infiltration	cellular infiltration	1.77E-04	1975		2039	ANXA3,PRKCQ,NDRG1,LIF,CCL11,NQO1,PDCD1,MALT1,FN1,TLR3,STAT1,ITK,S100A10,SERPINE1,TIMP1,IL17RB,SERPING1,TGM2	18
Embryonic Development, Organ Development, Organismal Development, Renal and Urological System Development and Function, Tissue Development	morphogenesis	morphogenesis of metanephric bud	1.81E-04	-1980		-1770	GPC3,AREG,MYC,EYA1,NPNT,SALL1	6
Embryonic Development, Tissue Morphology	size	size of tympanic ring	1.86E-04				MSX1,EYA1,GJA1	3
RNA Damage and Repair	catabolism	catabolism of RNA	1.86E-04				EXOSC5,SUPV3L1,ZFP36L1,ZFP36,RNASE3	5
Cardiovascular System Development and Function, Cellular Development, Cellular Function and Maintenance, Cellular Growth and Proliferation, Organismal Development, Tissue Development	proliferation	proliferation of endothelial cells	1.90E-04	0.654		0.750	ID1,POLD4,DKK1,EGR1,CCL11,KLF2,MYC,FN1,STAT1,SCG2,BMP6,SERPINE1,RUNX2,GJA1	14
Cardiovascular Disease	atherosclerotic lesion	atherosclerotic lesion	1.92E-04	0.958		1006	MICA,FN1,SCD,ZFP36,SERPINE1,EGR1,TIMP1,PDCD1,PON3	9
Gene Expression	binding	binding of DNA	1.94E-04	0.165		0.270	FBN1,MSX1,RAD54L,ID1,PRKCQ,TRIB3,LIF,ID3,EGR1,FOS,IL23A,MYC,FN1,STAT1,SCD,GRHL2,BMP6,PLCG1,RUNX2,NR4A2	20
Inflammatory Response, Neurological Disease	inflammation	inflammation of central nervous system	1.96E-04	0.884		0.904	ID1,mir-598,PRKCQ,LIF,PDCD1,MALT1,IL23A,GRIA3,FN1,TLR3,STAT1,ITK,CD24,SERPINE1,TIMP1,NR4A2	16
Tissue Development	development	development of connective tissue	1.97E-04	1190		1311	MSX1,MECOM,G6PC,LIF,DKK1,EGR1,CCL11,FOS,IL23A,AXIN2,MYC,STAT1,ENPP1,DZIP1,SERPINE1,CHST12,RUNX2	17
Cancer, Gastrointestinal Disease, Organismal Injury and Abnormalities	neoplasia	Gastrointestinal Tract Cancer and Tumors	1.97E-04				MSX1,OBFC1,FRAS1,DPEP2,mir-598,EDEM2,POLD4,H2BFWT,IQCF3,AJUBA,ENC1,FOS,SUPV3L1,mir-548,WDR5,RGS2,DZIP1,ZFP36,ST8SIA2,PRAMEF1 (includes others),ABCC3,CHST12,FBN1,GYPE,RAD54L,PDLIM5,EXD3,CCL11,CRYL1,TECTA,SRGAP1,HCN1,SLC16A9,NXPE4,MTHFD1L,CAPN6,SCG2,ZNF675,CCDC30,COLGALT2,PDE3B,NDRG1,GPR37,TNS4,STXBP6,CRABP1,EXTL3,AREG,AXIN2,PTPRH,MLKL,DDX18,FN1,HLA-DRB1,CNTLN,ZNF599,DLC1,CD177,ALDH1L2,BMP6,SLC1A3,…	161
Lipid Metabolism, Molecular Transport, Small Molecule Biochemistry	depletion	depletion of lipid	2.00E-04	0.061		0.027	B4GALT6,ABHD5,SCD,PDK4	4
Connective Tissue Development and Function, Skeletal and Muscular System Development and Function, Tissue Morphology	quantity	quantity of osteoclasts	2.01E-04	0.557		0.595	FOS,IL23A,ID1,STAT1,LIF,DKK1,EGR1,PDK4	8
Cellular Development	differentiation	differentiation of tumor cell lines	2.05E-04	-0.137		0.012	ID1,NDRG1,LIF,ID3,EGR1,SRGAP1,AJUBA,FOS,MYC,FN1,STAT1,GRHL2,TIMP1,ST8SIA2,TGM2,RUNX2	16
Neurological Disease, Ophthalmic Disease, Organismal Injury and Abnormalities, Psychological Disorders	progressive supranuclear palsy	progressive supranuclear palsy	2.07E-04				TUBG2,SLC1A3,SLC1A6,TGM2,NR4A2	5
Cellular Development, Cellular Growth and Proliferation, Embryonic Development, Organismal Development	proliferation	proliferation of embryonic cells	2.09E-04	-1177		-0.936	MSX1,MYC,FN1,ID1,STAT1,LIF,ID3,DKK1,PIWIL2,TFAP2C,PHF14,GJA1	12
Organismal Development	size	size of head	2.22E-04	-0.784		-0.589	EYA1,ID1,TLR3,NFIB,CGB3 (includes others),SLC4A5,ID3,DKK1,EGR1,NTF4,DHCR7	11
Organismal Development	growth	growth of organism	2.22E-04	-0.357		-0.137	GPC3,MSX1,G6PC,DKK1,AREG,IL23A,FN1,STAT1,ZFP36L1,BMP6,SLC1A3,ST8SIA2,DHCR7,ID1,LIF,ID3,CCL11,KLF2,SALL1,BSX,MYC,SLC25A4,GRHL2,PLCG1,PIWIL2,TFAP2C,PHF14,GJA1	28
Lipid Metabolism, Molecular Transport, Small Molecule Biochemistry	concentration	concentration of fatty acid	2.24E-04	1545		1605	ELOVL2,PDE3B,CPT1A,G6PC,SAT1,LIF,PDK4,PON3,FOS,ABHD5,MYC,SCD,PON2	13
Gene Expression, RNA Damage and Repair, RNA Post-Transcriptional Modification	stabilization	stabilization of mRNA	2.30E-04				FOS,AXIN2,MYC,ZFP36L1,ZFP36	5
Cancer, Organismal Injury and Abnormalities, Reproductive System Disease	prostatic carcinoma	prostatic carcinoma	2.31E-04				OR4X1,FRAS1,PRKCQ,TUBG2,CDK2AP2,G6PC,CYP11B2,SUPV3L1,ZNF599,DLC1,ST8SIA2,FOXC1,FBN1,GYPE,ANXA3,MECOM,SAT1,ID3,TECTA,PDK4,SRGAP1,PDCD1,HLA-DRA,ADAM32,MYC,CD24,PNMAL1,RUNX2	28
Cell Death and Survival	cell death	cell death of epithelial cells	2.31E-04	0.176		0.217	ID1,NDRG1,GPR37,TRIB3,MECOM,EGR1,FOS,MLKL,MYC,TLR3,STAT1,SCD,SLC25A4,GRHL2,BMP6,SERPINE1,TIMP1,RNASE3,TGM2	19
Cell-To-Cell Signaling and Interaction, Hematological System Development and Function, Immune Cell Trafficking, Inflammatory Response	activation	activation of lymphocytes	2.38E-04	0.601		0.807	MICA,ITGA3,PRKCQ,PMEL,CCL11,PDCD1,KLF2,HLA-DRA,MALT1,FOS,IL23A,MPZ,FN1,HLA-DRB1,TLR3,STAT1,ITK,GJA1	18
Cell Death and Survival, Cellular Compromise	cytotoxicity	cytotoxicity of lymphocytes	2.39E-04	-0.705		-0.495	IL23A,MICA,FN1,HLA-DRB1,STAT1,PRKCQ,ITK,PMEL,CCL11	9
Cellular Development	differentiation	differentiation of brain cells	2.46E-04	-1982		-1817	FN1,ID1,LIF,ID3,NTF4,NR4A2	6
Cancer, Endocrine System Disorders, Organismal Injury and Abnormalities, Reproductive System Disease	primary ovarian cancer	primary ovarian cancer	2.46E-04				PSAT1,MSX1,FN1,KRT23,CD24,CXCL14	6
Cardiovascular System Development and Function, Organismal Injury and Abnormalities	vascularization	vascularization of lesion	2.46E-04				MYC,ID1,SERPINE1,ID3,TIMP1,PLD1	6
Cell Morphology, Cellular Function and Maintenance	autophagy	autophagy of cells	2.51E-04	0.347		0.436	SESN2,PRKCQ,NDRG1,GPR37,TRIB3,PLD1,NQO1,PDK4,ABHD5,MYC,FN1,STAT1,SCD	13
Cell Death and Survival	apoptosis	apoptosis of carcinoma cell lines	2.51E-04	-1089		-1098	AREG,MYC,ADI1,FN1,TLR3,SCD,NDRG1,NFIB,ID3,KLF2,TGM2,GJA1	12
Cellular Development, Connective Tissue Development and Function	differentiation	differentiation of adipose cell lines	2.53E-04				FN1,LIF,ID3	3
Organismal Injury and Abnormalities	quantity	quantity of nodule	2.53E-04				BMP6,MAGI1,GJA1	3
Cellular Development, Cellular Growth and Proliferation, Connective Tissue Development and Function, Tissue Development	development	development of connective tissue cells	2.59E-04	0.956		1060	FOS,AXIN2,MYC,STAT1,ENPP1,LIF,DZIP1,SERPINE1,DKK1,EGR1,CCL11,RUNX2	12
Cancer, Endocrine System Disorders, Organismal Injury and Abnormalities	epithelial thyroid cancer	epithelial thyroid cancer	2.59E-04				FN1,CNTLN,TLR3,DLC1,ITGA3,TUBG2,ITK,TIMP1,SRGAP1,CRABP1,ABCC3,RUNX2	12
Connective Tissue Development and Function, Skeletal and Muscular System Development and Function, Tissue Development	ossification	ossification of bone	2.60E-04				GPC3,DHRS3,BMP6,ENPP1,LIF,PHC2,RUNX2,PHF14,GJA1	9
Cell Cycle, Cell-To-Cell Signaling and Interaction, Cellular Growth and Proliferation	contact growth inhibition	contact growth inhibition	2.71E-04	-1511		-1422	MYC,STAT1,BMP6,LIF,CD24,EGR1,TIMP1,CXCL14,GJA1	9
Cancer, Organismal Injury and Abnormalities, Respiratory Disease	carcinoma	carcinoma in lung	2.72E-04				OR4X1,FRAS1,ITGA3,TUBG2,TNS4,POLD4,NQO1,PRAMEF12,AJUBA,AREG,AXIN2,PTPRH,FN1,TBX22,STAT1,DLC1,ITK,S100A10,ZFP36,CHST12,NR4A2,SLC7A5,ID1,MECOM,EGR1,PDK4,PDCD1,HCN1,SNRPN,OR2G3,MYC,MAGI1,CD24,SERPINE1,TIMP1,POU2F2	36
Cancer, Endocrine System Disorders, Organismal Injury and Abnormalities	thyroid cancer	thyroid cancer	2.73E-04				ITGA3,TUBG2,SRGAP1,CRABP1,MYC,FN1,CNTLN,TLR3,DLC1,ITK,TIMP1,ABCC3,RUNX2	13
Organismal Development	development	development of multicellular organism	2.84E-04				ACRV1,TBX22,LIF,EHF,ID3,PDCD1,CRABP1,ENC1	8
Embryonic Development, Organ Development, Organismal Development, Reproductive System Development and Function, Tissue Development	growth	growth of mammary gland	2.85E-04	-1000		-0.846	AREG,BSX,FN1,ID1,LIF,TGM2	6
Tissue Development	accumulation	accumulation of cells	3.01E-04	-0.716		-0.642	ID1,PRKCQ,LIF,EGR1,CCL11,KLF2,IL23A,MYC,TLR3,STAT1,ITK,CD24,TIMP1,NTF4,SERPING1	15
Neurological Disease	movement disorder	Movement Disorders	3.06E-04	2057		1781	PSAT1,HLA-DRB3,NDRG1,TUBG2,TRIB3,G6PC,MALT1,FOS,GRIA3,HTR7,SCD,RGS2,S100A10,SLC1A3,ST8SIA2,DHCR7,NR4A2,RAD54L,SAT1,LIF,ID3,EGR1,MPZ,MYC,SLC16A9,SCG2,CACNA1G,SERPINE1,TIMP1,SLC1A6,TGM2,COLGALT2,GJA1	33
Cancer, Gastrointestinal Disease, Organismal Injury and Abnormalities	gastrointestinal tract cancer	gastrointestinal tract cancer	3.08E-04				MSX1,OBFC1,FRAS1,DPEP2,mir-598,EDEM2,POLD4,H2BFWT,IQCF3,AJUBA,ENC1,FOS,SUPV3L1,mir-548,WDR5,RGS2,DZIP1,ZFP36,ST8SIA2,PRAMEF1 (includes others),ABCC3,CHST12,FBN1,GYPE,RAD54L,PDLIM5,EXD3,CCL11,CRYL1,TECTA,SRGAP1,HCN1,SLC16A9,NXPE4,MTHFD1L,CAPN6,SCG2,ZNF675,CCDC30,COLGALT2,PDE3B,NDRG1,GPR37,TNS4,STXBP6,CRABP1,EXTL3,AREG,AXIN2,PTPRH,MLKL,DDX18,FN1,HLA-DRB1,CNTLN,ZNF599,DLC1,CD177,ALDH1L2,BMP6,SLC1A3,…	159
Cancer, Organismal Injury and Abnormalities	metastatic solid tumor	metastatic solid tumor	3.15E-04	1000		1056	MSX1,mir-598,NDRG1,TUBG2,CEMIP,DKK1,PDCD1,FN1,PDLIM3,mir-548,STAT1,DLC1,SCD,ITK,ZFP36,CD24,SERPINE1,ABCC3,RUNX2	19
Connective Tissue Development and Function, Embryonic Development, Organismal Development, Skeletal and Muscular System Development and Function, Tissue Development	formation	formation of cranium	3.15E-04				INSIG1,EYA1,PHC2,RUNX2	4
Cellular Movement, Hematological System Development and Function, Immune Cell Trafficking	cell movement	cell movement of mononuclear leukocytes	3.16E-04	1244		1475	ITGA3,PRKCQ,CCL11,NQO1,PDCD1,KLF2,MALT1,FOS,FN1,STAT1,ITK,PLCG1,SERPINE1,TIMP1,IL17RB,PON2,TNFSF18,TGM2	18
Developmental Disorder	hypertrophy	hypertrophy of tissue	3.19E-04	-0.258		-0.242	MPZ,EI24,MYC,FN1,TLR3,RGS2,CAMK2D,LIF,SERPINE1,TIMP1,PLD1,RUNX2	12
Developmental Disorder	hypertrophy	hypertrophy of cells	3.22E-04	-0.773		-0.744	EI24,CAMK2D,LIF,PLD1,MPZ,FN1,TLR3,RGS2,S100A10,SERPINE1,TIMP1,RUNX2,GJA1	13
Lipid Metabolism, Small Molecule Biochemistry, Vitamin and Mineral Metabolism	synthesis	synthesis of steroid	3.29E-04	-0.855		-0.742	INSIG1,CYP11B2,TLR3,SCD,BMP6,G6PC,CGB3 (includes others),LIF,PON3,RUNX2,DHCR7,NR4A2	12
Cellular Development, Cellular Growth and Proliferation, Hematological System Development and Function	expansion	expansion of gamma-delta T lymphocytes	3.34E-04				IL23A,ITK,KLF2	3
Cell Death and Survival, Embryonic Development	cell viability	cell viability of embryonic cells	3.38E-04	-1154		-1025	FN1,RAD54L,NDRG1,LIF,DKK1	5
Cardiovascular Disease	atherosclerosis	atherosclerosis	3.42E-04	-0.700		-0.632	MICA,PDE3B,TUBG2,MECOM,EGR1,PDCD1,PON3,KLF2,FOS,TEX36,SUPV3L1,FN1,MTHFD1L,SCD,ZFP36,SERPINE1,TIMP1,GJA1	18
Cellular Function and Maintenance	function	function of blood cells	3.45E-04				GPC3,ID1,PRKCQ,TRIB3,MECOM,ID3,EGR1,PLD1,PDCD1,KLF2,MALT1,FOS,IL23A,MPZ,MYC,TLR3,STAT1,ITK,ZFP36,TGM2,GJA1	21
Cancer, Organismal Injury and Abnormalities, Tumor Morphology	progression	progression of tumor	3.47E-04	0.640		0.707	FOS,MYC,STAT1,ANXA3,SAT1,SERPINE1,TIMP1,CXCL14,FOXC1	9
Cancer, Organismal Injury and Abnormalities	pelvic cancer	pelvic cancer	3.51E-04	0.152		0.145	OR4X1,MSX1,FRAS1,CDK2AP2,AJUBA,FOS,SUPV3L1,WDR5,RGS2,ENPP1,ZFP36,ST8SIA2,ABCC3,FBN1,GYPE,TECTA,SRGAP1,FAM96A,HLA-DRA,HCN1,HIST1H2AB,CAPN6,SCG2,CD24,ZNF675,CCDC30,PDE3B,STXBP6,CRABP1,AREG,AXIN2,FN1,HLA-DRB1,ZNF599,DLC1,BMP6,SLC1A3,FOXC1,EYA1,ANXA3,EGR1,ABLIM2,KLF2,ADAM32,TMEM200A,NETO2,CACNA1G,PLCG1,PSAT1,PRKCQ,TRIB3,G6PC,CGB3 (includes others),EHF,PRAMEF12,HTR7,TBX22,ZNF350,DHCR7,FKBP9,NR4A2,SLC7…	109
Cellular Movement, Hematological System Development and Function, Immune Cell Trafficking	cellular infiltration	cellular infiltration by leukocytes	3.53E-04	1797		1860	PRKCQ,NDRG1,CCL11,NQO1,PDCD1,MALT1,FN1,TLR3,STAT1,ITK,S100A10,SERPINE1,TIMP1,IL17RB,SERPING1,TGM2	16
Cancer, Endocrine System Disorders, Organismal Injury and Abnormalities	differentiated thyroid cancer	differentiated thyroid cancer	3.59E-04				FN1,TLR3,ITK,TIMP1,SRGAP1,CRABP1,ABCC3,RUNX2	8
Cancer, Endocrine System Disorders, Organismal Injury and Abnormalities	nonmedullary thyroid cancer	nonmedullary thyroid cancer	3.59E-04				FN1,TLR3,ITK,TIMP1,SRGAP1,CRABP1,ABCC3,RUNX2	8
Embryonic Development, Nervous System Development and Function, Organ Development, Organismal Development, Tissue Development	formation	formation of brain	3.60E-04				MSX1,ITGA3,MECOM,NFIB,DKK1,EGR1,SALL1,TLR3,OR51E2,DLC1,SEPT4,GRHL2,SLC1A3,NTF4,ST8SIA2,FOXC1,DHCR7,TFAP2C,NR4A2	19
Connective Tissue Development and Function, Skeletal and Muscular System Development and Function, Tissue Morphology	quantity	quantity of bone cells	3.61E-04	1095		1122	FOS,IL23A,ID1,STAT1,LIF,DKK1,EGR1,PDK4,RUNX2	9
Cellular Movement	transmigration	transmigration of cells	3.61E-04	-0.513		-0.335	FN1,ID1,PRKCQ,ITK,SERPINE1,ID3,CCL11,TGM2,GJA1	9
Cancer, Gastrointestinal Disease, Organismal Injury and Abnormalities	oral cavity carcinoma	oral cavity carcinoma	3.69E-04				GPC3,FN1,TUBG2,PDLIM5,SCG2,SERPINE1,TIMP1,CCL11,CXCL14,TGM2	10
Cardiovascular System Development and Function	function	function of blood vessel	3.71E-04				FN1,TLR3,RGS2,TIMP1,GJA1	5
Cancer, Organismal Injury and Abnormalities	epithelial cancer	epithelial cancer	3.87E-04	-1105		-1130	MSX1,CDK2AP2,POLD4,ENC1,FOS,SUPV3L1,ST8SIA2,PRAMEF1 (includes others),ABCC3,CHST12,FBN1,EXD3,RCHY1,ZFP30,CCL11,TECTA,FAM96A,TBC1D30,HCN1,HIST1H2AB,OR1E2,SCG2,CD24,CCDC30,POU2F2,EI24,STXBP6,STC2,CRABP1,EXTL3,AXIN2,PTPRH,HLA-DRB1,CNTLN,ZNF599,CD177,ALDH1L2,FOXC1,KRT40,EGR1,TMEM200A,ZBTB2,TLR3,LIN7A,HCFC1R1,B4GALT6,GPC3,NUDT7,G6PC,EHF,PHC2,NUDT17,EIF4E1B,TMC8,DHCR7,INSIG1,SLC7A10,EVPLL,SLC7A1,B3GALT…	203
Cancer, Cellular Development, Cellular Growth and Proliferation, Organismal Injury and Abnormalities, Tumor Morphology	proliferation	proliferation of cancer cells	3.88E-04	-0.858		-0.760	GPC3,ID1,NDRG1,ID3,DKK1,EGR1,PLD1,PDCD1,FOS,AREG,MYC,STAT1,RUNX2,GJA1,NR4A2	15
Cell-To-Cell Signaling and Interaction, Hematological System Development and Function	response	T cell response	3.91E-04	0.893		1012	MALT1,IL23A,FN1,HLA-DRB1,TLR3,ITK,PLCG1,LIF,PDCD1	9
Cellular Movement, Hematological System Development and Function, Immune Cell Trafficking	cell movement	cell movement of myeloid cells	3.98E-04	0.536		0.761	PRKCQ,NDRG1,G6PC,CCL11,NQO1,PDCD1,IL23A,FN1,TLR3,SCG2,ITK,S100A10,SERPINE1,TIMP1,IL17RB,CXCL14,PON2,SERPING1,TNFSF18,TGM2	20
Embryonic Development, Organismal Development, Skeletal and Muscular System Development and Function	development	development of digit	4.03E-04				MSX1,ITGA3,GRHL2,DKK1,SALL1,GJA1	6
Cancer, Organismal Injury and Abnormalities, Tumor Morphology	progression	progression of malignant tumor	4.03E-04				MYC,ANXA3,SAT1,TIMP1,CXCL14,FOXC1	6
Gene Expression	binding	binding of E box motif	4.14E-04	1231		1280	MYC,ID1,STAT1,ID3	4
Cellular Movement, Immune Cell Trafficking	invasion	invasion of leukocytes	4.14E-04				TLR3,S100A10,TIMP1,NQO1	4
Cellular Development, Cellular Growth and Proliferation, Hematological System Development and Function	expansion	expansion of gamma-delta natural killer T lymphocytes	4.16E-04				ITK,KLF2	2
Connective Tissue Development and Function, Embryonic Development, Organ Development, Organismal Development, Skeletal and Muscular System Development and Function, Tissue Development	formation	formation of occipital bone	4.16E-04				PHC2,RUNX2	2
Cellular Development, Cellular Growth and Proliferation, Embryonic Development, Organ Development, Organismal Development, Skeletal and Muscular System Development and Function, Tissue Development	formation	formation of smooth muscle cells	4.16E-04				KLF2,TGM2	2
Cardiovascular Disease	hemorrhagic lesion	hemorrhagic lesion	4.16E-04				MYC,FRAS1	2
Infectious Diseases, Neurological Disease	influenza with encephalopathy	influenza with encephalopathy	4.16E-04				TLR3,TIMP1	2
Cell Death and Survival, Cellular Development, Cellular Function and Maintenance	self-renewal	self-renewal of colorectal cancer cell lines	4.16E-04				ID1,PLD1	2
Embryonic Development, Tissue Morphology	size	size of palatine processes	4.16E-04				EYA1,TBX22	2
Cell Morphology, Cellular Compromise	vacuolation	vacuolation of oligodendrocytes	4.16E-04				EI24,GJA1	2
Cancer, Organismal Injury and Abnormalities	urogenital cancer	urogenital cancer	4.26E-04	-0.314		-0.321	OR4X1,MSX1,FRAS1,CDK2AP2,AJUBA,FOS,SUPV3L1,WDR5,RGS2,ENPP1,ZFP36,ST8SIA2,ABCC3,FBN1,GYPE,TECTA,SRGAP1,FAM96A,HLA-DRA,HCN1,HIST1H2AB,OR1E2,CAPN6,SCG2,CD24,ZNF675,CCDC30,POU2F2,PDE3B,STXBP6,CRABP1,AXIN2,FN1,HLA-DRB1,ZNF599,DLC1,BMP6,SLC1A3,FOXC1,EYA1,ANXA3,ABLIM2,KLF2,ADAM32,TMEM200A,NETO2,CACNA1G,PLCG1,GPC3,PSAT1,PRKCQ,TMOD1,TRIB3,G6PC,CGB3 (includes others),EHF,PRAMEF12,HTR7,TBX22,ZFP36L1,NUDT17,…	115
Cardiovascular System Development and Function, Cellular Movement	migration	migration of vascular endothelial cells	4.39E-04	0.218		0.371	FN1,ID1,HTR7,DLC1,ID3,DKK1,TIMP1,KLF2,FOXC1	9
Renal and Urological System Development and Function, Reproductive System Development and Function	mass	mass of genitourinary system	4.54E-04	-0.549		-0.322	GPC3,INSIG1,PDE3B,GPR37,G6PC,SAT1,LIF,EGR1,VGF,FOS,TIMP1,CXCL14,PIWIL2	13
Cardiovascular System Development and Function, Tissue Development	development	development of cardiovascular tissue	4.55E-04	0.219		0.344	ID1,TMOD1,POLD4,DKK1,EGR1,CCL11,KLF2,MYC,FN1,STAT1,SCG2,BMP6,SERPINE1,RUNX2,GJA1	15
Connective Tissue Disorders, Inflammatory Disease, Inflammatory Response, Skeletal and Muscular Disorders	polyarthritis	polyarthritis	4.56E-04	1452		1484	FOS,IL23A,FN1,STAT1,S100A10,ZFP36,NQO1,HLA-DRA,NR4A2	9
Cellular Assembly and Organization	growth	growth of plasma membrane projections	4.56E-04	-1427		-1207	ITGA3,NUDT7,LIF,EGR1,PLD1,VGF,SRGAP1,EIF4G2,EXTL3,MPZ,FN1,BMP6,SERPINE1,TIMP1,NTF4,TGM2,RND2,GJA1	18
Behavior, Digestive System Development and Function	suckling	suckling	4.60E-04				SNRPN,POU2F2,SALL1,DHCR7,GJA1,NR4A2	6
Developmental Disorder	hypoplasia	hypoplasia of organ	4.66E-04	0.346		-0.093	GPC3,FRAS1,EYA1,ID1,ITGA3,MECOM,NFIB,ID3,SALL1,MYC,NPNT,TBX22,SCD,ZFP36L1,ZFP36,FOXC1,RUNX2	17
Cancer, Organismal Injury and Abnormalities	adenocarcinoma	invasive adenocarcinoma	4.71E-04				mir-575,MYC,FN1,RAD54L,TUBG2,PDK4,CXCL14,RUNX2	8
Cellular Movement	movement	movement of macrophage cancer cell lines	4.71E-04				FBN1,SERPINE1,PLD1,VGF	4
Embryonic Development, Organismal Development, Skeletal and Muscular System Development and Function	development	development of hindlimb	4.82E-04				GPC3,MSX1,SCG2,MECOM,SALL1	5
Cancer, Organismal Injury and Abnormalities	malignant solid tumor	advanced malignant solid tumor	4.82E-04	1000		1058	MSX1,mir-598,NDRG1,TUBG2,MECOM,CEMIP,DKK1,PDCD1,FN1,PDLIM3,mir-548,STAT1,DLC1,SCD,ITK,ZFP36,CD24,SERPINE1,SERPING1,ABCC3,RUNX2	21
Cell Death and Survival	cytotoxicity	cytotoxicity	5.09E-04	0.095		0.247	FOS,IL23A,MICA,FN1,HLA-DRB1,STAT1,PRKCQ,ITK,PMEL,CCL11,ABCC3	11
Gene Expression	transcription	transcription of mRNA	5.24E-04	-0.447		-0.297	FOS,MYC,STAT1,EGR1,POU2F2	5
Neurological Disease, Psychological Disorders	disorder of basal ganglia	disorder of basal ganglia	5.26E-04				PSAT1,HLA-DRB3,NDRG1,TUBG2,TRIB3,G6PC,MALT1,FOS,SCD,RGS2,S100A10,SLC1A3,ST8SIA2,DHCR7,NR4A2,RAD54L,SAT1,ID3,EGR1,SLC16A9,SCG2,SLC1A6,TGM2,COLGALT2,GJA1	25
Cancer, Organismal Injury and Abnormalities, Reproductive System Disease	tumorigenesis	tumorigenesis of genital organ	5.27E-04	0.728		0.679	OR4X1,MSX1,FRAS1,CDK2AP2,FOS,SUPV3L1,WDR5,RGS2,ENPP1,ZFP36,ST8SIA2,ABCC3,FBN1,GYPE,TECTA,SRGAP1,FAM96A,HLA-DRA,HCN1,HIST1H2AB,CAPN6,SCG2,CD24,ZNF675,CCDC30,PDE3B,NDRG1,STXBP6,CRABP1,AXIN2,FN1,ZNF599,DLC1,BMP6,SLC1A3,FOXC1,EYA1,ANXA3,EGR1,ABLIM2,KLF2,ADAM32,TMEM200A,NETO2,CACNA1G,PLCG1,PSAT1,PRKCQ,TRIB3,G6PC,CGB3 (includes others),EHF,PRAMEF12,HTR7,TBX22,SLC7A3,TMC8,ZNF350,DHCR7,FKBP9,NR4A2,SLC7A5…	105
Cancer, Organismal Injury and Abnormalities, Respiratory Disease	non-small cell lung cancer	non-small cell lung cancer	5.30E-04				OR4X1,FRAS1,ITGA3,TUBG2,TNS4,POLD4,NQO1,PRAMEF12,AJUBA,AREG,AXIN2,PTPRH,FN1,TBX22,STAT1,DLC1,ITK,CHST12,NR4A2,SLC7A5,ID1,MECOM,EGR1,PDK4,PDCD1,HCN1,SNRPN,OR2G3,MYC,MAGI1,CD24,SERPINE1,TIMP1,POU2F2	34
Connective Tissue Development and Function, Tissue Morphology	quantity	quantity of connective tissue	5.32E-04	-0.314		-0.219	INSIG1,ID1,SLC7A1,LIF,DKK1,EGR1,NQO1,PDK4,VGF,KLF2,FOS,IL23A,MYC,FN1,STAT1,SCD,PLCG1,SERPINE1,CXCL14,TGM2,RUNX2	21
Cancer, Organismal Injury and Abnormalities, Reproductive System Disease	genital tumor	genital tumor	5.36E-04	0.728		0.681	OR4X1,MSX1,FRAS1,CDK2AP2,FOS,SUPV3L1,WDR5,RGS2,ENPP1,ZFP36,ST8SIA2,ABCC3,FBN1,GYPE,TECTA,SRGAP1,FAM96A,HLA-DRA,HCN1,HIST1H2AB,CAPN6,SCG2,CD24,ZNF675,CCDC30,PDE3B,NDRG1,STXBP6,CRABP1,AXIN2,FN1,ZNF599,DLC1,BMP6,SLC1A3,FOXC1,EYA1,ANXA3,EGR1,ABLIM2,KLF2,ADAM32,TMEM200A,NETO2,CACNA1G,PLCG1,PSAT1,PRKCQ,TRIB3,G6PC,CGB3 (includes others),EHF,PRAMEF12,HTR7,TBX22,SLC7A3,TMC8,ZNF350,DHCR7,FKBP9,NR4A2,SLC7A5…	105
Cell Morphology	cell spreading	cell spreading of muscle cells	5.44E-04				FBN1,FN1,SERPINE1	3
Cell Death and Survival	cell death	cell death of breast cell lines	5.56E-04	0.714		0.682	FOS,MYC,ID1,GRHL2,SERPINE1,TIMP1	6
Cellular Movement	mobilization	mobilization of cells	5.56E-04	-1491		-1311	FOS,STAT1,SERPINE1,CCL11,CXCL14,GJA1	6
Embryonic Development, Organ Development, Organismal Development, Tissue Development	development	development of sensory organ	5.61E-04	1091		1203	INSIG1,MSX1,EYA1,ID1,ITGA3,LIF,ID3,EGR1,KLF2,SALL1,HCN1,FOS,MYC,STAT1,LIN7A,BMP6,SLC1A3,SERPINE1,CXCL14,FOXC1	20
Neurological Disease	neurological signs	neurological signs	5.67E-04				PSAT1,RAD54L,NDRG1,G6PC,SAT1,ID3,EGR1,MALT1,FOS,SLC16A9,HTR7,SCD,SCG2,RGS2,S100A10,SLC1A3,SERPINE1,SLC1A6,ST8SIA2,TGM2,DHCR7,GJA1	22
Gene Expression	activation	activation of DNA endogenous promoter	5.71E-04	0.684		0.853	MSX1,TRIB3,CAMK2D,EHF,DKK1,AJUBA,FOS,IL23A,TBX22,STAT1,BMP6,ZFP36,ZNF350,FOXC1,NR4A2,ZNF292,EYA1,ID1,MECOM,NFIB,LIF,ID3,EGR1,ABLIM2,KLF2,SALL1,BSX,MYC,TLR3,GRHL2,ZNF675,POU2F2,RUNX2,TFAP2C,PHF14	35
Cellular Movement	invasion	invasion of carcinoma cell lines	5.73E-04	0.567		0.727	MALT1,AREG,ID1,DLC1,NDRG1,S100A10,PLCG1,DKK1,TIMP1,RUNX2	10
Cardiovascular System Development and Function	development	development of vasculature	5.74E-04				GPC3,FBN1,EYA1,ID1,ITGA3,LIF,ID3,KLF2,MYC,FN1,DLC1,ZFP36L1,RGS2,ENPP1,SERPINE1,GJA1	16
Cellular Growth and Proliferation	colony formation	colony formation of prostate cancer cell lines	6.01E-04	-0.339		-0.339	ID1,NDRG1,EHF,EGR1	4
Cancer, Gastrointestinal Disease, Organismal Injury and Abnormalities	large intestine neoplasm	large intestine neoplasm	6.06E-04				MSX1,OBFC1,FRAS1,DPEP2,mir-598,EDEM2,POLD4,H2BFWT,IQCF3,AJUBA,ENC1,FOS,SUPV3L1,mir-548,WDR5,RGS2,DZIP1,ZFP36,ST8SIA2,PRAMEF1 (includes others),ABCC3,CHST12,FBN1,GYPE,RAD54L,PDLIM5,EXD3,CRYL1,TECTA,SRGAP1,HCN1,SLC16A9,NXPE4,MTHFD1L,CAPN6,SCG2,ZNF675,CCDC30,COLGALT2,PDE3B,NDRG1,GPR37,TNS4,STXBP6,CRABP1,EXTL3,AREG,AXIN2,PTPRH,MLKL,DDX18,FN1,HLA-DRB1,CNTLN,ZNF599,DLC1,CD177,ALDH1L2,BMP6,SLC1A3,EYA1,A…	151
Cellular Development, Embryonic Development, Organismal Development	differentiation	differentiation of embryonic stem cells	6.06E-04	0.217		0.383	MYC,FN1,LIF,ID3,EIF4G2,TFAP2C,NR4A2	7
Cellular Development, Cellular Growth and Proliferation	proliferation	proliferation of stem cells	6.12E-04	0.053		0.227	MYC,FN1,NFIB,BMP6,LIF,SLC1A3,DKK1,CCL11,PIWIL2,GJA1	10
Cell Death and Survival	cell viability	cell viability of stem cells	6.17E-04	-1000		-0.849	RAD54L,LIF,DKK1,NTF4,GJA1	5
Cellular Growth and Proliferation	expansion	expansion of cells	6.28E-04	0.410		0.551	LIF,PMEL,EGR1,PDCD1,KLF2,AREG,IL23A,MYC,TLR3,ITK,SERPINE1,RUNX2,GJA1	13
Cell Death and Survival	apoptosis	apoptosis of lymphocytes	6.40E-04	0.356		0.294	PRKCQ,PMEL,ID3,EGR1,CCL11,NQO1,PDCD1,KLF2,FOS,MYC,STAT1,ITK,PLCG1,TIMP1	14
Neurological Disease	dyskinesia	dyskinesia	6.45E-04				PSAT1,RAD54L,NDRG1,G6PC,SAT1,ID3,EGR1,MALT1,FOS,SLC16A9,HTR7,SCD,SCG2,RGS2,S100A10,SLC1A3,SLC1A6,ST8SIA2,TGM2,DHCR7,GJA1	21
Cellular Growth and Proliferation, Tissue Development	proliferation	proliferation of epithelial cells	6.49E-04	0.814		0.919	GPC3,SLC7A5,EYA1,ID1,ITGA3,NFIB,DKK1,MARVELD3,FOS,AREG,MYC,FN1,DLC1,BMP6,TIMP1,TMC8,CXCL14,TGM2	18
Cell Death and Survival	apoptosis	apoptosis of leukocytes	6.61E-04	0.572		0.521	PRKCQ,G6PC,PMEL,ID3,EGR1,CCL11,NQO1,PDCD1,KLF2,FOS,MYC,TLR3,STAT1,ITK,PLCG1,TIMP1,IL17RB	17
Cancer, Organismal Injury and Abnormalities	head and neck carcinoma	head and neck carcinoma	6.61E-04				GPC3,DPEP2,CEMIP,EHF,PRAMEF12,AJUBA,KIAA0040,SLC16A6,ST8SIA2,PRAMEF1 (includes others),ABCC3,DHCR7,FBN1,GYPE,PDLIM5,MECOM,CCL11,SRGAP1,OR1E2,SCG2,MAGI1,CD24,SERPINE1,CXCL14,POU2F2,TGM2,RUNX2,MICA,EI24,ITGA3,TUBG2,KRTAP10-11,VGF,CRABP1,AXIN2,PTPRH,DDX18,FN1,HLA-DRB1,ANO1,CNTLN,DLC1,CD177,ITK,FOXC1,EGR1,PDK4,PDCD1,SALL1,TLR3,DHX38,PLCG1,TIMP1,OTOL1	54
Cancer, Cellular Development, Organismal Injury and Abnormalities, Tumor Morphology	differentiation	differentiation of tumor cells	6.67E-04	-1000		-0.912	FOS,MYC,CGB3 (includes others),LIF,EGR1,DHCR7	6
Digestive System Development and Function	development	development of digestive system	6.73E-04				INSIG1,MSX1,FRAS1,EYA1,PDE3B,PHC2,DKK1,SALL1,FOS,DHRS3,AXIN2,FN1,FOXC1,RUNX2,GJA1	15
Developmental Disorder, Ophthalmic Disease, Organismal Injury and Abnormalities	aplasia or hypoplasia	aplasia or hypoplasia of eye	6.74E-04				ID1,ID3,FOXC1	3
Renal and Urological System Development and Function	lack	lack of ureter	6.74E-04				EYA1,ITGA3,SALL1	3
Cellular Movement	migration	migration of bone marrow cell lines	6.74E-04				DLC1,CCL11,RUNX2	3
Cancer, Gastrointestinal Disease, Organismal Injury and Abnormalities	oral squamous cell carcinoma	oral squamous cell carcinoma	6.84E-04				GPC3,FN1,TUBG2,PDLIM5,SCG2,SERPINE1,CCL11,CXCL14,TGM2	9
Cell Death and Survival	apoptosis	apoptosis of blood cells	6.85E-04	0.375		0.301	PRKCQ,MECOM,G6PC,PMEL,ID3,EGR1,CCL11,NQO1,PDCD1,KLF2,FOS,MYC,TLR3,STAT1,ITK,PLCG1,TIMP1,IL17RB	18
Embryonic Development, Organismal Development, Tissue Development	morphogenesis	morphogenesis of embryonic tissue	6.88E-04	-1980		-1794	GPC3,DHRS3,AREG,MYC,FRAS1,EYA1,NPNT,SALL1	8
Cancer, Gastrointestinal Disease, Organismal Injury and Abnormalities	malignant neoplasm of large intestine	malignant neoplasm of large intestine	6.97E-04				MSX1,OBFC1,FRAS1,DPEP2,mir-598,EDEM2,POLD4,H2BFWT,IQCF3,AJUBA,ENC1,FOS,SUPV3L1,mir-548,WDR5,RGS2,DZIP1,ZFP36,ST8SIA2,PRAMEF1 (includes others),ABCC3,CHST12,FBN1,GYPE,RAD54L,PDLIM5,EXD3,CRYL1,TECTA,SRGAP1,HCN1,SLC16A9,NXPE4,MTHFD1L,CAPN6,SCG2,ZNF675,CCDC30,COLGALT2,PDE3B,NDRG1,GPR37,TNS4,STXBP6,CRABP1,EXTL3,AREG,AXIN2,PTPRH,MLKL,DDX18,FN1,HLA-DRB1,CNTLN,ZNF599,DLC1,CD177,ALDH1L2,BMP6,SLC1A3,EYA1,A…	150
Developmental Disorder, Hereditary Disorder, Organismal Injury and Abnormalities, Skeletal and Muscular Disorders	Duchenne muscular dystrophy	Duchenne muscular dystrophy	7.01E-04				HLA-DRB1,mir-548,HLA-DRB3,TMOD1,PDK4,CXCL14,HLA-DRA	7
Gene Expression	transactivation	transactivation	7.08E-04	-0.276		-0.052	ID1,PRKCQ,MECOM,RCHY1,EHF,ID3,EGR1,KLF2,FOS,AXIN2,BSX,MYC,STAT1,PLCG1,ZFP36,POU2F2,FOXC1,RUNX2,TFAP2C,NR4A2	20
Cellular Movement	migration	migration of leukemia cell lines	7.08E-04	0.063		0.246	PTPRH,FN1,PLCG1,TIMP1,CCL11,TGM2	6
Lipid Metabolism, Molecular Transport, Small Molecule Biochemistry	concentration	concentration of triacylglycerol	7.09E-04	0.475		0.461	INSIG1,PDE3B,G6PC,LIF,EGR1,NQO1,PDK4,ABHD5,MYC,SCD,SERPINE1,CXCL14,PON2	13
Cell Death and Survival	cell death	cell death of lymphocytes	7.17E-04	0.324		0.260	PRKCQ,PMEL,ID3,EGR1,CCL11,NQO1,PDCD1,KLF2,FOS,MYC,STAT1,ITK,PLCG1,TIMP1,TGM2	15
Cell Morphology, Cellular Function and Maintenance	autophagy	autophagy	7.30E-04	0.792		0.889	EI24,SESN2,PRKCQ,NDRG1,GPR37,TRIB3,PLD1,NQO1,PDK4,PIP4K2A,ABHD5,MYC,FN1,TLR3,STAT1,SCD	16
Cell-To-Cell Signaling and Interaction	binding	binding of tumor cell lines	7.34E-04	-1907		-1771	GPC3,FN1,CD177,ITGA3,S100A10,SERPINE1,PLD1,SERPING1,TGM2	9
Cardiovascular System Development and Function	morphology	morphology of cardiovascular system	7.55E-04				GPC3,FBN1,MSX1,RAD54L,EYA1,SLC7A1,ITGA3,PDLIM5,TMOD1,MECOM,LIF,PDCD1,KLF2,DHRS3,MYC,FN1,ZFP36L1,ENPP1,SERPINE1,TGM2,GJA1	21
Cancer, Organismal Injury and Abnormalities	head and neck neoplasia	head and neck neoplasia	7.59E-04				GPC3,TCAF1,DPEP2,CEMIP,CGB3 (includes others),EHF,PRAMEF12,AJUBA,FOS,KIAA0040,SLC16A6,NKX1-1,TMC8,ST8SIA2,PRAMEF1 (includes others),ABCC3,DHCR7,FKBP9,FBN1,GYPE,PDLIM5,MECOM,NFIB,CCL11,SRGAP1,TBC1D30,EIF4G2,HCN1,MYC,OR1E2,SCG2,MAGI1,CD24,SERPINE1,PRR15,CXCL14,POU2F2,TGM2,RUNX2,GJA1,MICA,EI24,ITGA3,TUBG2,KRTAP10-11,VGF,CRABP1,AXIN2,CYP11B2,PTPRH,DDX18,FN1,HLA-DRB1,ANO1,CNTLN,STAT1,DLC1,CD177,ITK,BM…	77
Cell Morphology, Hematopoiesis	morphology	morphology of hematopoietic progenitor cells	7.76E-04				MALT1,MYC,SLC7A1,STAT1,MECOM,ID3,EGR1,KLF2	8
Connective Tissue Development and Function, Skeletal and Muscular System Development and Function, Tissue Development	morphogenesis	morphogenesis of bone	7.78E-04				INSIG1,DHRS3,MSX1,EYA1,MTHFD1L	5
Cellular Growth and Proliferation	proliferation	arrest in proliferation of cells	7.87E-04				FOS,MYC,STAT1,SAT1,LIF,SERPINE1,ID3,EGR1,FOXC1,RUNX2	10
Cancer, Organismal Injury and Abnormalities	head and neck cancer	head and neck cancer	7.90E-04				GPC3,DPEP2,CEMIP,EHF,PRAMEF12,AJUBA,KIAA0040,SLC16A6,ST8SIA2,PRAMEF1 (includes others),ABCC3,DHCR7,FBN1,GYPE,PDLIM5,MECOM,CCL11,SRGAP1,MYC,OR1E2,SCG2,MAGI1,CD24,SERPINE1,CXCL14,POU2F2,TGM2,RUNX2,MICA,EI24,ITGA3,TUBG2,KRTAP10-11,VGF,CRABP1,AXIN2,PTPRH,DDX18,FN1,HLA-DRB1,ANO1,CNTLN,STAT1,DLC1,CD177,ITK,FOXC1,ID1,SAT1,EGR1,PDK4,PDCD1,SALL1,TLR3,DHX38,PLCG1,TIMP1,OTOL1	58
Embryonic Development, Organismal Development, Skeletal and Muscular System Development and Function	morphogenesis	morphogenesis of embryonic limb	7.95E-04				GPC3,MSX1,FRAS1,MECOM,DKK1,RUNX2	6
Energy Production, Lipid Metabolism, Small Molecule Biochemistry	oxidation	oxidation of lipid	8.12E-04	-1570		-1428	CYP11B2,ABHD5,MYC,SESN2,SCD,CPT1A,SAT1,PDK4,PON2,NR4A2	10
Embryonic Development, Organ Development, Organ Morphology, Organismal Development, Respiratory System Development and Function, Tissue Development	abnormal morphology	abnormal morphology of lung	8.15E-04				FBN1,EYA1,ID1,ITGA3,NFIB,LIF,SERPINE1,KLF2,PHF14	9
Cellular Movement, Hematological System Development and Function, Immune Cell Trafficking	cell movement	cell movement of antigen presenting cells	8.18E-04	1036		1230	PRKCQ,NDRG1,CCL11,NQO1,PDCD1,TLR3,SCG2,S100A10,SERPINE1,TIMP1,IL17RB,CXCL14,SERPING1,TNFSF18	14
Skeletal and Muscular System Development and Function	membranous ossification	membranous ossification	8.22E-04				AXIN2,TBX22,GJA1	3
Hematological System Development and Function, Tissue Morphology	quantity	quantity of T lymphocytes	8.24E-04	2326		2493	ID1,PRKCQ,LIF,PMEL,ID3,PDCD1,MALT1,FOS,IL23A,MPZ,MYC,HLA-DRB1,TLR3,STAT1,ITK,ZFP36,IL17RB,RUNX2,GJA1	19
Connective Tissue Development and Function, Organismal Development, Skeletal and Muscular System Development and Function, Tissue Development	abnormal morphology	abnormal morphology of anterior fontanelle	8.26E-04				MSX1,RUNX2	2
Gene Expression	binding	binding of GATA-4 binding site	8.26E-04				ID1,ID3	2
Gene Expression	binding	binding of Nkx2.5 binding site	8.26E-04				ID1,ID3	2
Cell Cycle, Hair and Skin Development and Function	S phase	entry into S phase of skin cell lines	8.26E-04				MYC,FN1	2
Cell Cycle	interphase	entry into interphase of endothelial cells	8.26E-04				FN1,RUNX2	2
Cardiovascular System Development and Function, Lymphoid Tissue Structure and Development, Organismal Development	growth	growth of neointima	8.26E-04				SERPINE1,GJA1	2
Infectious Diseases	infection	infection by encephalomyocarditis virus	8.26E-04				TLR3,STAT1	2
Cancer, Endocrine System Disorders, Organismal Injury and Abnormalities	papillary thyroid carcinoma	invasive papillary thyroid carcinoma	8.26E-04				FN1,RUNX2	2
Connective Tissue Development and Function, Organ Morphology, Organismal Development, Skeletal and Muscular System Development and Function, Tissue Development	lack	lack of maxilla	8.26E-04				EYA1,DKK1	2
Cancer, Cellular Development, Organismal Injury and Abnormalities, Tumor Morphology	transdifferentiation	transdifferentiation of tumor	8.26E-04				FOS,CGB3 (includes others)	2
Amino Acid Metabolism, Molecular Transport, Small Molecule Biochemistry	transport	transport of L-ornithine	8.26E-04				SLC7A1,SLC7A3	2
Connective Tissue Disorders, Developmental Disorder, Skeletal and Muscular Disorders	hypoplasia	hypoplasia of skull bone	8.42E-04	0.283		0.051	GPC3,EYA1,TBX22,RUNX2	4
Cancer, Endocrine System Disorders, Organismal Injury and Abnormalities	papillary thyroid cancer	papillary thyroid cancer	8.46E-04				FN1,TLR3,ITK,TIMP1,CRABP1,ABCC3,RUNX2	7
Nervous System Development and Function, Organ Morphology, Organismal Development	morphology	morphology of brain	8.57E-04				EYA1,ID1,ITGA3,GPR37,MECOM,NFIB,LIF,ID3,DKK1,EGR1,SALL1,TLR3,RGS2,SLC1A3,NTF4,ST8SIA2,NR4A2	17
Cancer, Neurological Disease, Organismal Injury and Abnormalities	gliomatosis	gliomatosis	8.65E-04				GPR37,PLD1,AJUBA,ENC1,AXIN2,FN1,BMP6,TMC8,ABCC3,FKBP9,MECOM,ID3,PDCD1,TBC1D30,EIF4G2,HCN1,MYC,SEPT4,CACNA1G,PLCG1,SERPINE1,TIMP1,SLC1A6,SERPING1,RUNX2,GJA1	26
Cell Death and Survival	apoptosis	apoptosis of prostate cancer cell lines	8.73E-04	1713		1715	FOS,MYC,ADI1,FN1,ID1,TLR3,NDRG1,EHF,EGR1	9
Embryonic Development, Organ Development, Organismal Development, Skeletal and Muscular System Development and Function, Tissue Development	formation	formation of muscle	8.99E-04	-1970		-1819	MSX1,TMOD1,CAMK2D,LIF,PLD1,KLF2,FN1,METTL8,CAPN6,RGS2,SERPINE1,NTF4,FOXC1,TGM2,GJA1	15
Cell-mediated Immune Response, Cellular Development, Cellular Function and Maintenance, Cellular Growth and Proliferation, Hematological System Development and Function, Hematopoiesis, Lymphoid Tissue Structure and Development, Tissue Development	development	development of regulatory T lymphocytes	9.02E-04	0.152		0.226	ID1,STAT1,PRKCQ,ID3,KLF2	5
Hematological System Development and Function, Tissue Morphology	quantity	quantity of myeloid cells	9.11E-04	1480		1498	ID1,ITGA3,LIF,CCL11,NQO1,PDCD1,IL23A,MYC,ZFP36,SERPINE1,TIMP1,IL17RB,RUNX2,GJA1	14
Cellular Development, Cellular Growth and Proliferation, Organ Development, Skeletal and Muscular System Development and Function, Tissue Development	proliferation	proliferation of smooth muscle cells	9.18E-04	-0.853		-0.766	FOS,MYC,STAT1,CACNA1G,CAMK2D,SERPINE1,ID3,EGR1,NQO1,TGM2,GJA1,NR4A2	12
Amino Acid Metabolism	quantity	quantity of amino acids	9.34E-04	-0.557		-0.488	FOS,SLC7A10,SLC25A4,CGB3 (includes others),SLC1A3,SLC1A6,PDK4,VGF,RUNX2	9
Cancer, Organismal Injury and Abnormalities, Reproductive System Disease	neoplasia	neoplasia of mammary gland	9.35E-04				MYC,STAT1,CGB3 (includes others),TIMP1	4
Organismal Development, Reproductive System Development and Function	development	development of reproductive system	9.37E-04	-0.529		-0.279	MSX1,ID1,GPR37,CGB3 (includes others),LIF,PHC2,EGR1,CCL11,VGF,FOS,AREG,BSX,FN1,SEPT4,ITK,BMP6,SERPINE1,TIMP1,PIWIL2,FOXC1,TGM2,RUNX2,TFAP2C,GJA1	24
Lipid Metabolism, Molecular Transport, Small Molecule Biochemistry	accumulation	accumulation of triacylglycerol	9.41E-04	-0.314		-0.294	INSIG1,ABHD5,SCD,CPT1A,PON2,KLF2	6
Organ Morphology, Organismal Development, Renal and Urological System Development and Function	abnormal morphology	abnormal morphology of small kidney	9.69E-04				GPC3,NPNT,ITGA3,G6PC,SALL1	5
Cellular Development	differentiation	differentiation of carcinoma cell lines	9.69E-04	-0.490		-0.388	MYC,LIF,ID3,EGR1,AJUBA	5
Cancer, Organismal Injury and Abnormalities, Tumor Morphology	progression	progression of carcinoma	9.69E-04				MYC,ANXA3,SAT1,CXCL14,FOXC1	5
Cell Death and Survival, Cellular Compromise	cytotoxicity	cytotoxicity of cells	9.73E-04	-0.307		-0.149	FOS,IL23A,MICA,FN1,HLA-DRB1,STAT1,PRKCQ,ITK,PMEL,CCL11	10
Connective Tissue Development and Function, Organ Morphology, Organismal Development, Skeletal and Muscular System Development and Function, Tissue Development	abnormal morphology	abnormal morphology of zygomatic bone	9.89E-04				EYA1,RUNX2,GJA1	3
Cellular Movement	cell movement	cell movement of macrophage cancer cell lines	9.89E-04				FBN1,SERPINE1,PLD1	3
Cancer, Inflammatory Response, Organismal Injury and Abnormalities, Tumor Morphology	rejection	rejection of tumor	9.89E-04				FN1,PMEL,PDCD1	3
Cell Death and Survival, Cellular Development, Cellular Function and Maintenance, Cellular Growth and Proliferation, Embryonic Development, Organismal Development	self-renewal	self-renewal of embryonic stem cells	9.89E-04				ID1,LIF,POU2F2	3
Endocrine System Disorders, Gastrointestinal Disease, Metabolic Disease	streptozotocin-induced diabetes	streptozotocin-induced diabetes	9.89E-04				MYC,FN1,SERPINE1	3
Infectious Diseases	susceptibility to infection	susceptibility to infection	9.89E-04				TLR3,STAT1,CCL11	3
Cardiovascular System Development and Function, Embryonic Development, Organ Development, Organismal Development, Tissue Development	cardiogenesis	cardiogenesis	1.00E-03	-1477		-1364	GPC3,FBN1,MSX1,ID1,TMOD1,MECOM,CAMK2D,LIF,ID3,SALL1,DHRS3,MYC,FN1,DLC1,ZFP36L1,RGS2,FOXC1,GJA1	18
Cellular Growth and Proliferation	colony formation	colony formation of tumor cell lines	1.01E-03	0.804		0.802	FOS,MYC,ID1,DLC1,NDRG1,TNS4,MECOM,S100A10,EHF,EGR1,RUNX2,GJA1	12
Cellular Development, Cellular Growth and Proliferation, Hematological System Development and Function	expansion	expansion of T lymphocytes	1.02E-03	0.603		0.707	IL23A,MYC,TLR3,ITK,PMEL,EGR1,PDCD1,KLF2	8
Developmental Disorder	hypertrophy	Hypertrophy	1.03E-03	-0.569		-0.613	EI24,CPT1A,CAMK2D,CGB3 (includes others),LIF,PLD1,MPZ,MYC,FN1,TLR3,SLC25A4,RGS2,S100A10,SERPINE1,TIMP1,RUNX2,GJA1	17
Hematological Disease, Metabolic Disease	dysglycemia	dysglycemia	1.03E-03	1360		1090	GPC3,MYC,TLR3,SCD,TRIB3,CPT1A,G6PC,SERPINE1,NTF4,CXCL14,TGM2	11
Inflammatory Disease, Inflammatory Response, Neurological Disease	encephalitis	Encephalitis	1.04E-03	0.884		0.912	ID1,mir-598,PRKCQ,LIF,PDCD1,MALT1,IL23A,GRIA3,TLR3,STAT1,ITK,CD24,TIMP1,NR4A2	14
Cancer, Cardiovascular System Development and Function, Organismal Injury and Abnormalities, Tumor Morphology	vascularization	vascularization of tumor	1.04E-03				MYC,ID1,SERPINE1,ID3,PLD1	5
Hematological System Development and Function, Tissue Morphology	quantity	quantity of leukocytes	1.05E-03	1976		2150	ITGA3,PRKCQ,NQO1,MALT1,FOS,IL23A,HLA-DRB1,STAT1,ITK,ZFP36,IL17RB,ID1,LIF,PMEL,ID3,EGR1,CCL11,PDCD1,MPZ,MYC,TLR3,SERPINE1,TIMP1,CXCL14,POU2F2,TGM2,RUNX2,GJA1	28
Dermatological Diseases and Conditions, Organismal Injury and Abnormalities	hyperkeratosis	hyperkeratosis	1.05E-03				ABHD5,MYC,FN1,STAT1,ENPP1,GJA1	6
Cellular Movement	cell movement	cell movement of lung cancer cell lines	1.06E-03	0.126		0.249	FN1,ID1,GRHL2,S100A10,CD24,TGM2,RUNX2	7
Cellular Movement, Hematological System Development and Function, Immune Cell Trafficking	cell movement	cell movement of lymphocytes	1.08E-03	0.798		1008	ITGA3,PRKCQ,CCL11,NQO1,PDCD1,KLF2,MALT1,FOS,FN1,STAT1,ITK,PLCG1,TIMP1,IL17RB,TGM2	15
Cellular Assembly and Organization, Cellular Development, Cellular Growth and Proliferation, Nervous System Development and Function, Tissue Development	growth	growth of neurites	1.10E-03	-1686		-1475	ITGA3,NUDT7,LIF,EGR1,PLD1,VGF,SRGAP1,EIF4G2,EXTL3,MPZ,FN1,BMP6,SERPINE1,NTF4,TGM2,RND2,GJA1	17
Dermatological Diseases and Conditions	keratosis	keratosis	1.11E-03				ABHD5,MYC,FN1,STAT1,PRKCQ,ENPP1,GJA1	7
Nervous System Development and Function	morphology	morphology of central nervous system	1.11E-03				EYA1,ID1,ITGA3,GPR37,MECOM,NFIB,LIF,ID3,DKK1,EGR1,SALL1,MYC,TLR3,RGS2,SLC1A3,NTF4,ST8SIA2,NR4A2	18
Energy Production, Lipid Metabolism, Small Molecule Biochemistry	oxidation	oxidation of long chain fatty acid	1.11E-03	-1531		-1449	ABHD5,MYC,SCD,CPT1A,SAT1	5
Organismal Injury and Abnormalities, Tissue Morphology	size	size of lesion	1.12E-03	-0.062		-0.075	SESN2,TLR3,STAT1,SERPINE1,EGR1,TIMP1,NTF4,PON3,SERPING1,TGM2,GJA1	11
Digestive System Development and Function	morphology	morphology of digestive system	1.14E-03				GPC3,EI24,MSX1,ITGA3,PDE3B,NFIB,G6PC,LIF,NQO1,PDCD1,FOS,AREG,AXIN2,MYC,TLR3,TBX22,STAT1,NTF4,RUNX2,GJA1	20
Cancer, Organismal Injury and Abnormalities	cancer	cancer of secretory structure	1.15E-03	1432		1462	PSAT1,OR4X1,FRAS1,PRKCQ,TRIB3,CDK2AP2,G6PC,H2BFWT,EHF,FOS,SUPV3L1,WDR5,ZFP36,NTF4,ST8SIA2,PRAMEF1 (includes others),ABCC3,FBN1,GYPE,RAD54L,SLC7A1,MECOM,CCL11,TECTA,PLXDC1,SRGAP1,HLA-DRA,HCN1,MYC,OR51E2,CAPN6,CD24,PNMAL1,RUNX2,APOLD1,EI24,ITGA3,TUBG2,TNS4,DKK1,CRABP1,PON3,EXTL3,OR52M1,AREG,CYP11B2,GRIA3,FN1,HLA-DRB1,CNTLN,ZNF599,STAT1,DLC1,ITK,SLC4A5,KRT23,FOXC1,ZNF292,ID1,ANXA3,SAT1,ID3,PDK4,PDCD…	74
Neurological Disease	degeneration	degeneration of nervous system	1.17E-03	1161		0.935	MPZ,EI24,EYA1,STAT1,NDRG1,GPR37,SLC1A3,SERPINE1,NTF4,PDCD1,TGM2,NR4A2	12
Developmental Disorder, Organismal Injury and Abnormalities, Renal and Urological Disease	agenesis	agenesis of kidney	1.18E-03				FRAS1,NPNT,SALL1	3
Cancer, Cell-To-Cell Signaling and Interaction, Organismal Injury and Abnormalities	binding	binding of cancer cells	1.18E-03				ITGA3,CD24,DKK1	3
Cellular Development, Cellular Growth and Proliferation, Nervous System Development and Function, Tissue Development	proliferation	proliferation of neuronal cells	1.18E-03	-2043		-1818	ID1,ITGA3,NUDT7,LIF,ID3,EGR1,PLD1,VGF,SRGAP1,EIF4G2,EXTL3,MPZ,FN1,BMP6,SERPINE1,NTF4,TGM2,RND2,GJA1	19
Organ Morphology, Organismal Development, Respiratory System Development and Function	abnormal morphology	abnormal morphology of nose	1.19E-03				MSX1,EYA1,RUNX2,DHCR7,GJA1	5
Cancer, Hematological Disease, Immunological Disease, Organismal Injury and Abnormalities	lymphoid cancer	lymphoid cancer	1.20E-03	1460		1391	FRAS1,mir-598,CEMIP,ENC1,LANCL2,ENPP1,PRAMEF1 (includes others),ABCC3,RAD54L,FAM220A,MECOM,CCL11,TECTA,PIP4K2A,ZNF44,HLA-DRA,MYC,MTHFD1L,METTL8,GRHL2,MAGI1,PNMAL1,POU2F2,PDE3B,NDRG1,TUBG2,STXBP6,CPT1A,NQO1,OR52M1,PTPRH,IGH,DDX18,FN1,HLA-DRB1,CNTLN,STAT1,DLC1,ALDH1L2,KLHL42,SESN2,ID1,ANXA3,KRT40,PMEL,ID3,EGR1,PDCD1,ZBTB2,OR2G3,TLR3,DHX38,PLCG1,OTOL1,ST7,RND2	56
Cancer, Organismal Injury and Abnormalities, Reproductive System Disease	invasive breast adenocarcinoma	invasive breast adenocarcinoma	1.21E-03				mir-575,MYC,FN1,RAD54L,TUBG2,PDK4,CXCL14	7
Embryonic Development, Organismal Development	morphogenesis	morphogenesis of head	1.21E-03				INSIG1,MSX1,MYC,FN1,EYA1,MTHFD1L,DLC1,NFIB,DKK1,SALL1,RUNX2	11
Lipid Metabolism, Small Molecule Biochemistry	synthesis	synthesis of diacylglycerol	1.26E-03	-0.577		-0.414	SCD,RGS2,PLCG1,PLD1	4
Cardiovascular Disease, Inflammatory Disease, Organismal Injury and Abnormalities	carditis	carditis	1.28E-03				IL23A,PRKCQ,TUBG2,RNASE3,KLF2	5
Cell-To-Cell Signaling and Interaction	adhesion	adhesion of tumor cell lines	1.29E-03	-2409		-2251	FOS,FN1,STAT1,ITGA3,MECOM,PLCG1,MAGI1,LIF,SERPINE1,EGR1,PLD1,TGM2	12
Cancer, Endocrine System Disorders, Organismal Injury and Abnormalities, Respiratory Disease	small cell lung cancer	small cell lung cancer	1.29E-03				TUBG2,POLD4,ZFP36,SERPINE1,PDK4,PDCD1	6
Connective Tissue Development and Function, Organismal Development, Skeletal and Muscular System Development and Function, Tissue Development	morphology	morphology of skull	1.30E-03				GPC3,FOS,MSX1,EYA1,TBX22,PHC2,DKK1,KLF2,RUNX2,GJA1	10
Cancer, Organismal Injury and Abnormalities	papillary adenocarcinoma	papillary adenocarcinoma	1.31E-03				FN1,TLR3,ITK,BMP6,CD24,TIMP1,PDK4,CRABP1,SERPING1,ABCC3,RUNX2	11
Cardiovascular System Development and Function	abnormal morphology	abnormal morphology of vasculature	1.32E-03				FBN1,FN1,ID1,DLC1,ZFP36L1,RGS2,LIF,ID3	8
Cell Death and Survival	apoptosis	apoptosis of breast cell lines	1.36E-03	0.555		0.522	FOS,MYC,ID1,GRHL2,TIMP1	5
Organismal Injury and Abnormalities	nodule	nodule	1.36E-03	1039		1100	BMP6,MAGI1,LIF,TGM2,GJA1	5
Cell-To-Cell Signaling and Interaction	attachment	attachment of brain cancer cell lines	1.37E-03				FN1,EGR1	2
Cell-To-Cell Signaling and Interaction	binding	binding of ovarian cancer cell lines	1.37E-03				FN1,ITGA3	2
Cellular Movement	chemotaxis	chemotaxis of rhabdomyosarcoma cell lines	1.37E-03				FN1,LIF	2
Cellular Growth and Proliferation, Embryonic Development	colony formation	colony formation of embryonic cells	1.37E-03				MYC,LIF	2
Lipid Metabolism, Molecular Transport, Nucleic Acid Metabolism, Small Molecule Biochemistry	concentration	concentration of acetyl-coenzyme A	1.37E-03				MYC,SAT1	2
Lipid Metabolism, Molecular Transport, Small Molecule Biochemistry	depletion	depletion of triacylglycerol	1.37E-03				ABHD5,SCD	2
Cellular Development, Connective Tissue Development and Function, Tissue Development	differentiation	differentiation of ameloblasts	1.37E-03				NTF4,RUNX2	2
Neurological Disease, Organismal Injury and Abnormalities	formation	formation of glial scar	1.37E-03				APOLD1,GJA1	2
Cellular Function and Maintenance, Hematological System Development and Function	metabolism	metabolism of T lymphocytes	1.37E-03				EGR1,KLF2	2
Skeletal and Muscular System Development and Function	ossification	ossification of skeleton	1.37E-03				RUNX2,GJA1	2
Lipid Metabolism, Molecular Transport, Nucleic Acid Metabolism, Small Molecule Biochemistry	quantity	quantity of long-chain acyl-coenzyme A	1.37E-03				SCD,CPT1A	2
Amino Acid Metabolism, Molecular Transport, Small Molecule Biochemistry	uptake	uptake of L-phenylalanine	1.37E-03				SLC7A5,SLC7A10	2
Cardiovascular System Development and Function, Tissue Morphology	abnormal morphology	abnormal morphology of blood vessel	1.37E-03				GPC3,FBN1,MYC,FN1,EYA1,ITGA3,ZFP36L1,ENPP1,LIF,KLF2,GJA1	11
Organismal Development	size	size of body	1.38E-03	-1773		-1224	GPC3,NDRG1,STC2,NQO1,VGF,FOS,DHRS3,AREG,GRIA3,ANO1,STAT1,ZFP36,ST8SIA2,INSIG1,ID1,SLC7A1,LIF,PDCD1,SNRPN,BSX,ABHD5,MYC,SERPINE1,CXCL14,RUNX2,TFAP2C	26
Cancer, Organismal Injury and Abnormalities	neoplasia	Lymphoid Cancer and Tumors	1.38E-03	1579		1514	FRAS1,mir-598,CEMIP,ENC1,LANCL2,ENPP1,PRAMEF1 (includes others),ABCC3,RAD54L,FAM220A,MECOM,CCL11,TECTA,PIP4K2A,ZNF44,HLA-DRA,MYC,MTHFD1L,METTL8,GRHL2,MAGI1,PNMAL1,POU2F2,PDE3B,NDRG1,TUBG2,STXBP6,CPT1A,NQO1,OR52M1,PTPRH,IGH,DDX18,FN1,HLA-DRB1,CNTLN,STAT1,DLC1,ALDH1L2,BMP6,KLHL42,SESN2,ID1,ANXA3,KRT40,PMEL,ID3,EGR1,PDCD1,ZBTB2,OR2G3,TLR3,DHX38,PLCG1,OTOL1,ST7,RND2	57
Cardiovascular System Development and Function	abnormal morphology	abnormal morphology of cardiovascular system	1.38E-03				GPC3,FBN1,MSX1,RAD54L,EYA1,SLC7A1,ITGA3,PDLIM5,MECOM,LIF,PDCD1,KLF2,DHRS3,MYC,FN1,ZFP36L1,ENPP1,TGM2,GJA1	19
Nervous System Development and Function, Organ Morphology, Organismal Development	abnormal morphology	abnormal morphology of brain	1.38E-03				EYA1,ID1,ITGA3,GPR37,MECOM,NFIB,LIF,ID3,DKK1,SALL1,TLR3,RGS2,SLC1A3,NTF4,ST8SIA2,NR4A2	16
Cellular Development, Cellular Growth and Proliferation, Connective Tissue Development and Function	proliferation	arrest in proliferation of fibroblast cell lines	1.38E-03				FOS,MYC,SERPINE1,EGR1	4
Cellular Function and Maintenance	internalization	internalization of leukemia cell lines	1.38E-03	0.655		0.763	SERPINE1,PLD1,KLF2,TGM2	4
Embryonic Development, Organismal Development, Skeletal and Muscular System Development and Function	morphogenesis	morphogenesis of hindlimb	1.38E-03				GPC3,MSX1,MECOM,SALL1	4
Cell Morphology, Cellular Assembly and Organization	outgrowth	outgrowth of plasma membrane projections	1.38E-03	-1423		-1193	ITGA3,LIF,PLD1,SRGAP1,EIF4G2,EXTL3,MPZ,FN1,BMP6,SERPINE1,TIMP1,NTF4,TGM2,RND2,GJA1	15
Connective Tissue Development and Function, Organ Morphology, Organismal Development, Respiratory System Development and Function, Skeletal and Muscular System Development and Function, Tissue Development	abnormal morphology	abnormal morphology of nasal bone	1.39E-03				MSX1,RUNX2,GJA1	3
Cancer, Hematological Disease, Immunological Disease, Organismal Injury and Abnormalities	development	development of non-Hodgkin lymphoma	1.39E-03				MYC,ID1,EGR1	3
Embryonic Development, Organ Development, Organismal Development, Renal and Urological System Development and Function, Tissue Development	formation	formation of renal tubule	1.39E-03				GPC3,LIF,SALL1	3
Infectious Diseases	infection	infection by Picornaviridae	1.39E-03				TLR3,STAT1,CCL11	3
Cellular Development, Embryonic Development, Organismal Development, Tissue Development	differentiation	differentiation of mesenchymal cells	1.43E-03	-0.543		-0.409	FBN1,BMP6,LIF,DKK1,FOXC1,RUNX2	6
Immunological Disease	allergy	allergy	1.44E-03				MICA,ANXA3,PDK4,PDCD1,HLA-DRA,MALT1,HLA-DRB1,STAT1,ZFP36,TIMP1,NTF4,IL17RB,SERPING1,TGM2,NR4A2	15
Cancer, Organismal Injury and Abnormalities, Reproductive System Disease	genital tract cancer	genital tract cancer	1.45E-03				OR4X1,MSX1,FRAS1,CDK2AP2,FOS,SUPV3L1,WDR5,RGS2,ENPP1,ZFP36,ST8SIA2,ABCC3,FBN1,GYPE,TECTA,SRGAP1,FAM96A,HLA-DRA,HCN1,HIST1H2AB,CAPN6,SCG2,CD24,ZNF675,CCDC30,PDE3B,STXBP6,CRABP1,AXIN2,FN1,ZNF599,DLC1,BMP6,SLC1A3,FOXC1,EYA1,ANXA3,ABLIM2,KLF2,ADAM32,TMEM200A,NETO2,CACNA1G,PLCG1,PSAT1,PRKCQ,TRIB3,G6PC,EHF,PRAMEF12,HTR7,TBX22,ZNF350,DHCR7,FKBP9,NR4A2,SLC7A5,ACRV1,SLC7A1,MECOM,PIP4K2A,ZNF44,MYC,OR51E2,M…	100
Embryonic Development, Organ Development, Organismal Development, Respiratory System Development and Function, Tissue Development	formation	formation of lung	1.45E-03				GPC3,FBN1,EYA1,ID1,ITGA3,GRHL2,NFIB,LIF,SERPINE1,KLF2,DHCR7,PHF14	12
Embryonic Development, Organismal Development	growth	growth of embryo	1.45E-03	-0.847		-0.610	MSX1,ID1,LIF,ID3,DKK1,CCL11,SALL1,MYC,FN1,STAT1,BMP6,PLCG1,SLC1A3,PIWIL2,TFAP2C,PHF14,GJA1	17
Connective Tissue Development and Function, Organ Morphology, Organismal Development, Skeletal and Muscular System Development and Function, Tissue Development	abnormal morphology	abnormal morphology of rib	1.45E-03				GPC3,FBN1,PHC2,RUNX2,GJA1	5
Nervous System Development and Function	development	development of central nervous system	1.47E-03				MSX1,ITGA3,MECOM,NFIB,LIF,DKK1,EGR1,SALL1,MYC,TLR3,OR51E2,DLC1,SEPT4,GRHL2,SLC1A3,NTF4,ST8SIA2,FOXC1,DHCR7,TFAP2C,NR4A2	21
Tissue Development	growth	growth of connective tissue	1.47E-03	-0.706		-0.531	NDRG1,MECOM,CGB3 (includes others),LIF,PHC2,DKK1,PDCD1,FOS,AREG,MYC,FN1,STAT1,ITK,BMP6,SERPINE1,TIMP1,TMC8,FOXC1,RUNX2,PHF14,GJA1	21
Hematological Disease	cyanosis	cyanosis	1.49E-03	-1134		-1443	MSX1,ANO1,POU2F2,RUNX2,DHCR7,PHF14,GJA1	7
Connective Tissue Disorders, Inflammatory Disease, Inflammatory Response, Skeletal and Muscular Disorders	inflammation	inflammation of joint	1.49E-03	1737		1788	MICA,PRKCQ,TUBG2,CDK2AP2,CAMK2D,CEMIP,NQO1,FOS,AREG,IL23A,FN1,HLA-DRB1,STAT1,S100A10,SLC1A3,ZFP36,NTF4,NR4A2,SLC7A1,CCL11,PDCD1,HLA-DRA,TLR3,MAGI1,CD24,TIMP1,SLC1A6,CXCL14	28
Cellular Development, Cellular Growth and Proliferation	cell proliferation	cell proliferation of carcinoma cell lines	1.49E-03	1047		1116	ID1,NFIB,POLD4,LIF,DKK1,EGR1,KLF2,AJUBA,MYC,DLC1,SCD,S100A10,PLCG1,RUNX2,GJA1	15
Lipid Metabolism, Small Molecule Biochemistry	metabolism	metabolism of triacylglycerol	1.50E-03				INSIG1,ABHD5,SCD,CPT1A,G6PC,PON2	6
Cancer, Organismal Injury and Abnormalities	invasion	invasion of tissue	1.51E-03	0.700		0.792	MYC,FN1,NPNT,CD24,SERPINE1,NQO1,SALL1,SKAP2,RUNX2	9
Embryonic Development, Organismal Development, Skeletal and Muscular System Development and Function	morphogenesis	morphogenesis of forelimb	1.51E-03				MSX1,MECOM,SALL1,RUNX2	4
Cardiovascular Disease, Inflammatory Disease, Organismal Injury and Abnormalities	myocarditis	myocarditis	1.51E-03				IL23A,PRKCQ,RNASE3,KLF2	4
Cellular Growth and Proliferation, Connective Tissue Development and Function, Tissue Development	proliferation	proliferation of synovial cells	1.51E-03	-1067		-0.919	AREG,MYC,FN1,LIF	4
Cellular Development, Cellular Growth and Proliferation	proliferation	proliferation of blood cells	1.53E-03	1193		1327	MICA,HLA-DRB3,PRKCQ,MALT1,FOS,IL23A,FN1,HLA-DRB1,STAT1,ZFP36L1,ITK,RGS2,TNFSF18,MECOM,LIF,PMEL,ID3,EGR1,CCL11,PDCD1,KLF2,MYC,TLR3,CD24,SERPINE1,POU2F2	26
Cellular Movement, Hematological System Development and Function	mobilization	mobilization of blood cells	1.55E-03	-1491		-1315	FOS,STAT1,CCL11,CXCL14,GJA1	5
Cell Morphology	morphology	morphology of blood cells	1.55E-03				RAD54L,ID1,SLC7A1,PRKCQ,MECOM,LIF,ID3,EGR1,KLF2,MALT1,MPZ,ABHD5,MYC,STAT1,ITK	15
Carbohydrate Metabolism, Molecular Transport	transport	transport of carbohydrate	1.56E-03	0.284		0.434	GPC3,ABHD5,MYC,SESN2,TRIB3,G6PC,ENPP1,SLC1A3,ABCC3	9
Cellular Development	maturation	maturation of cells	1.59E-03	-0.213		-0.014	LIF,EGR1,KLF2,HLA-DRA,FOS,AREG,IL23A,MYC,TLR3,STAT1,ITK,NTF4,POU2F2,RUNX2,GJA1,NR4A2	16
Ophthalmic Disease, Organismal Injury and Abnormalities	exfoliative glaucoma	exfoliative glaucoma	1.62E-03				FBN1,TIMP1,TGM2	3
Cardiovascular System Development and Function	morphology	morphology of vessel	1.62E-03				GPC3,FBN1,MYC,FN1,EYA1,ITGA3,ZFP36L1,ENPP1,LIF,SERPINE1,KLF2,GJA1	12
Respiratory System Development and Function	development	respiratory system development	1.63E-03				GPC3,FBN1,EYA1,ID1,ITGA3,NFIB,LIF,KLF2,ANO1,GRHL2,SERPINE1,DHCR7,PHF14	13
Cell-To-Cell Signaling and Interaction, Hematological System Development and Function, Inflammatory Response	cell-mediated response	cell-mediated response of T lymphocytes	1.65E-03				MALT1,IL23A,FN1,ITK,PDCD1	5
Cellular Movement, Hematological System Development and Function, Immune Cell Trafficking	cell movement	cell movement of granulocytes	1.65E-03	0.300		0.486	PRKCQ,G6PC,CCL11,NQO1,PDCD1,IL23A,FN1,TLR3,SCG2,ITK,TIMP1,IL17RB,CXCL14,TGM2	14
Cell-To-Cell Signaling and Interaction, Cellular Assembly and Organization	quantity	quantity of focal adhesions	1.65E-03				MYC,FN1,TIMP1,PLD1	4
Digestive System Development and Function, Embryonic Development, Organismal Development	development	development of palate	1.66E-03				INSIG1,DHRS3,MSX1,FRAS1,EYA1,PHC2	6
Cancer, Organismal Injury and Abnormalities, Respiratory Disease	lung tumor	lung tumor	1.70E-03	1547		1516	OR4X1,FRAS1,ITGA3,NDRG1,TUBG2,TNS4,POLD4,NQO1,PRAMEF12,AJUBA,AREG,AXIN2,PTPRH,FN1,TBX22,STAT1,DLC1,ITK,S100A10,ZFP36,CHST12,NR4A2,SLC7A5,ID1,MECOM,EGR1,PDK4,PDCD1,HCN1,SNRPN,OR2G3,MYC,MAGI1,CD24,SERPINE1,TIMP1,CXCL14,POU2F2	38
Cell Morphology, Cellular Assembly and Organization, Cellular Function and Maintenance	formation	formation of filopodia	1.74E-03	-0.816		-0.570	MYC,FN1,HTR7,ITGA3,PRKCQ,BMP6,SERPINE1,SRGAP1	8
Digestive System Development and Function, Organismal Development	morphology	morphology of mouth	1.74E-03				FOS,AXIN2,MSX1,TBX22,NFIB,NTF4,GJA1	7
Cell-To-Cell Signaling and Interaction	selection	selection of cells	1.75E-03				FN1,PRKCQ,ITK,ID3,PDCD1	5
Cancer, Organismal Injury and Abnormalities, Respiratory Disease	respiratory system tumor	respiratory system tumor	1.79E-03	1547		1519	OR4X1,FRAS1,ITGA3,NDRG1,TUBG2,TNS4,POLD4,NQO1,PRAMEF12,AJUBA,AREG,AXIN2,PTPRH,FN1,TBX22,STAT1,DLC1,ITK,S100A10,ZFP36,CHST12,NR4A2,SLC7A5,ID1,MECOM,EGR1,PDK4,PDCD1,HCN1,SNRPN,OR2G3,MYC,TLR3,MAGI1,CD24,SERPINE1,TIMP1,CXCL14,POU2F2	39
Cellular Movement, Hematological System Development and Function, Immune Cell Trafficking, Inflammatory Response	cellular infiltration	cellular infiltration by macrophages	1.80E-03	1369		1459	TLR3,PRKCQ,NDRG1,S100A10,NQO1,IL17RB,PDCD1,SERPING1	8
Cell-To-Cell Signaling and Interaction	attachment	attachment of tumor cell lines	1.80E-03	-0.655		-0.546	FN1,ITGA3,EGR1,PLD1	4
Cell-To-Cell Signaling and Interaction	response	response of leukemia cell lines	1.80E-03				ITK,PLD1,KLF2,TGM2	4
Cancer, Organismal Injury and Abnormalities, Reproductive System Disease	female genital tract serous cancer	female genital tract serous cancer	1.82E-03				SLC7A5,ITGA3,ANXA3,MECOM,DKK1,PDK4,CRABP1,AXIN2,PDLIM3,STAT1,RGS2,ENPP1,CD24,SERPING1	14
Connective Tissue Development and Function, Organ Morphology, Organismal Development, Skeletal and Muscular System Development and Function, Tissue Development	morphology	morphology of jaw	1.82E-03				GPC3,MSX1,EYA1,DKK1,KLF2,GJA1	6
Cancer, Dermatological Diseases and Conditions, Organismal Injury and Abnormalities	skin tumor	skin tumor	1.83E-03	2391		2340	OR4X1,FRAS1,CDK2AP2,H2BFWT,IQCF3,ENC1,FOS,DZIP1,PRAMEF1 (includes others),ABCC3,CHST12,FBN1,DPPA3,PDLIM5,EXD3,TECTA,HLA-DRA,HCN1,SLC16A9,CAPN6,GRHL2,SCG2,CCDC30,NDRG1,TNS4,STC2,CRABP1,EXTL3,AREG,AXIN2,MLKL,FN1,ZNF599,DLC1,BMP6,PARM1,KLHL42,FOXC1,EYA1,ANXA3,KRT40,EGR1,ADAM32,TMEM200A,NETO2,TLR3,LIN7A,CACNA1G,PLCG1,RND2,PRKCQ,G6PC,CEMIP,PHC2,PLD1,PRAMEF12,IL23A,HTR7,TBX22,SLC7A3,SLC16A6,ZNF350,DHCR…	103
Neurological Disease	paralysis	paralysis	1.86E-03				MPZ,SLC25A4,NDRG1,TUBG2,SLC1A3,SLC1A6,TGM2,NR4A2	8
Cell Death and Survival	cell death	cell death of gonadal cell lines	1.86E-03	0.351		0.388	MYC,FN1,S100A10,PLD1,NQO1	5
Gastrointestinal Disease, Immunological Disease	celiac disease	celiac disease	1.87E-03				MICA,ZFP36,TGM2	3
Cellular Assembly and Organization, Nervous System Development and Function	complexity	complexity of dendrites	1.87E-03				ITGA3,NTF4,PLD1	3
Cancer, Gastrointestinal Disease, Hepatic System Disease, Organismal Injury and Abnormalities	growth	growth of hepatocellular carcinoma	1.87E-03				GPC3,MYC,LIF	3
Cellular Movement, Immune Cell Trafficking, Inflammatory Response	invasion	invasion of phagocytes	1.87E-03				TLR3,S100A10,TIMP1	3
Cancer	myeloid hyperplasia	myeloid hyperplasia	1.87E-03				ID1,ZFP36,NQO1	3
Cell Signaling	protein kinase cascade	protein kinase cascade	1.89E-03	0.362		0.575	ID1,GPR37,MECOM,LIF,MARVELD3,AJUBA,MALT1,MYC,TLR3,STAT1,SCG2,CD24,ZNF675,TGM2,GJA1	15
Cellular Development, Cellular Growth and Proliferation	proliferation	proliferation of prostate cancer cell lines	1.90E-03	1120		1163	SLC7A5,MYC,ANO1,ID1,WDR5,RCHY1,BMP6,SAT1,EHF,EGR1,PDK4,NR4A2	12
Cardiovascular System Development and Function	vascularization	vascularization	1.90E-03	-0.933		-0.791	MYC,ID1,TLR3,S100A10,CGB3 (includes others),LIF,SERPINE1,ID3,TIMP1,PLD1	10
Cellular Movement, Skeletal and Muscular System Development and Function	migration	migration of vascular smooth muscle cells	1.91E-03	0.469		0.574	FN1,CAMK2D,SERPINE1,EGR1,TIMP1,NQO1	6
Cellular Movement, Connective Tissue Development and Function	migration	migration of fibroblast cell lines	1.96E-03	-0.391		-0.267	ADI1,FN1,DLC1,SERPINE1,KLF2,SKAP2,TGM2	7
Cardiovascular Disease, Developmental Disorder, Organismal Injury and Abnormalities	atrial septal defect	atrial septal defect	1.96E-03				GPC3,DHRS3,MSX1,GJA1	4
Embryonic Development, Organ Development, Organismal Development, Renal and Urological System Development and Function, Tissue Development	branching morphogenesis	branching morphogenesis of metanephric bud	1.96E-03	-1980		-1771	GPC3,AREG,NPNT,SALL1	4
Cellular Development, Cellular Growth and Proliferation	proliferation	proliferation of thyroid tumor cell lines	1.96E-03	0.781		0.828	MYC,ID1,LIF,RUNX2	4
Cancer, Cellular Development, Cellular Growth and Proliferation, Organismal Injury and Abnormalities, Reproductive System Disease, Tumor Morphology	proliferation	proliferation of mammary tumor cells	1.97E-03	0.447		0.482	FOS,MYC,ID1,DKK1,RUNX2	5
Gene Expression	transactivation	transactivation of RNA	1.98E-03	-0.847		-0.629	ID1,PRKCQ,MECOM,RCHY1,EHF,ID3,EGR1,KLF2,FOS,AXIN2,BSX,MYC,STAT1,POU2F2,FOXC1,RUNX2,TFAP2C,NR4A2	18
Cellular Development, Cellular Growth and Proliferation	cell proliferation	cell proliferation of colorectal cancer cell lines	1.98E-03	-0.885		-0.807	AREG,MYC,FN1,ID1,DLC1,TNS4,MAGI1,CD24,PLD1,MARVELD3,ENC1	11
Cellular Movement, Connective Tissue Development and Function	cell movement	cell movement of fibroblast cell lines	1.99E-03	-0.765		-0.603	FOS,ADI1,FN1,DLC1,SERPINE1,KLF2,SKAP2,TGM2	8
Inflammatory Response	cell-mediated response	cell-mediated response	2.03E-03	1023		1116	MALT1,IL23A,MICA,FN1,TLR3,HLA-DRB3,ITK,PDCD1,NR4A2	9
Connective Tissue Development and Function, Organ Morphology, Organismal Development, Skeletal and Muscular System Development and Function, Tissue Development	abnormal morphology	abnormal morphology of small parietal bone	2.03E-03				DKK1,GJA1	2
Hematological System Development and Function, Immune Cell Trafficking, Inflammatory Response, Tissue Development	accumulation	accumulation of gamma-delta T lymphocytes	2.03E-03				IL23A,KLF2	2
Cellular Development, Cellular Growth and Proliferation, Renal and Urological System Development and Function	growth	arrest in growth of kidney cell lines	2.03E-03				FOS,SAT1	2
Cardiovascular Disease, Tissue Morphology	disruption	disruption of blood vessel	2.03E-03				DKK1,FOXC1	2
Auditory Disease, Developmental Disorder, Organismal Injury and Abnormalities	ear malformation	ear malformation	2.03E-03				EYA1,SALL1	2
Connective Tissue Disorders, Dental Disease, Developmental Disorder, Digestive System Development and Function, Gastrointestinal Disease, Hereditary Disorder, Organismal Development, Organismal Injury and Abnormalities, Skeletal and Muscular Disorders	familial hypodontia	familial hypodontia	2.03E-03				AXIN2,MSX1	2
Cancer, Organismal Injury and Abnormalities, Renal and Urological Disease	growth	growth of urinary tract tumor	2.03E-03				BMP6,CD24	2
Organismal Functions	healing	healing of endothelial cells	2.03E-03				CCL11,RUNX2	2
Cellular Development	differentiation	initiation of differentiation of cells	2.03E-03				MYC,LIF	2
Auditory and Vestibular System Development and Function, Organ Morphology, Organismal Development	lack	lack of malleal processus brevis	2.03E-03				MSX1,EYA1	2
Cell Death and Survival, Gastrointestinal Disease	loss	loss of crypt cells	2.03E-03				MYC,DKK1	2
Cell Death and Survival, Nervous System Development and Function, Tissue Morphology	loss	loss of retinal ganglion cells	2.03E-03				SLC4A5,SLC1A3	2
Gastrointestinal Disease, Hepatic System Disease	obstructive cholestasis	obstructive cholestasis	2.03E-03				ABCC3,GJA1	2
Cellular Growth and Proliferation, Embryonic Development	pluripotency	pluripotency of embryonic stem cells	2.03E-03				MYC,LIF	2
Cell Morphology	size	size of leukemia cell lines	2.03E-03				MYC,KLF2	2
Cellular Development, Cellular Growth and Proliferation, Connective Tissue Development and Function	proliferation	proliferation of fibroblast cell lines	2.03E-03	-0.194		-0.067	ID1,EGR1,PLD1,KLF2,FOS,AREG,MYC,FN1,STAT1,GRHL2,SERPINE1,CXCL14,ST8SIA2,TGM2,RUNX2	15
Dermatological Diseases and Conditions	psoriasis	psoriasis	2.07E-03				ID1,ITGA3,ANXA3,IFI6,EGR1,FOS,IL23A,FN1,TLR3,STAT1,ZFP36,CD24,SERPINE1,SLC1A6,RNASE3,IL17RB,PON2,GJA1,NR4A2	19
Cancer, Organismal Injury and Abnormalities, Reproductive System Disease	breast adenocarcinoma	breast adenocarcinoma	2.07E-03				FOS,AXIN2,mir-575,MYC,FN1,RAD54L,EYA1,TUBG2,MECOM,PDK4,CXCL14,AJUBA	12
Cancer, Organismal Injury and Abnormalities, Reproductive System Disease	tumorigenesis	tumorigenesis of mammary tumor	2.10E-03	-0.152		-0.158	MYC,STAT1,ITGA3,CGB3 (includes others),SERPINE1,RUNX2	6
Cell-To-Cell Signaling and Interaction	attachment	attachment of cells	2.11E-03	-1394		-1237	FBN1,FN1,ITGA3,LIF,EGR1,PLD1,TGM2	7
Connective Tissue Disorders, Inflammatory Disease, Inflammatory Response, Skeletal and Muscular Disorders	osteoarthritis	osteoarthritis	2.12E-03				TUBG2,CAMK2D,CEMIP,SLC1A3,TIMP1,SLC1A6,PDCD1,NR4A2	8
Energy Production, Lipid Metabolism, Small Molecule Biochemistry	oxidation	oxidation of palmitic acid	2.13E-03	-1960		-1891	MYC,SCD,CPT1A,SAT1	4
Neurological Disease	conduction	abnormal conduction by nerves	2.14E-03				MPZ,SLC1A3,SLC1A6	3
Cell-To-Cell Signaling and Interaction	adhesion	adhesion of sarcoma cell lines	2.14E-03				FN1,LIF,SERPINE1	3
Cell Cycle	interphase	interphase of hematopoietic progenitor cells	2.14E-03				FOS,MYC,TIMP1	3
Cellular Development, Cellular Growth and Proliferation	proliferation	proliferation of fibrosarcoma cell lines	2.14E-03				STAT1,SERPINE1,EGR1	3
Antimicrobial Response, Inflammatory Response	antimicrobial response	antimicrobial response	2.16E-03	1000		1253	MICA,ANXA3,MECOM,CCL11,PLD1,PDK4,MALT1,EXOSC5,IL23A,HIST1H3H,TLR3,STAT1,SLC1A3,RNASE3	14
Cellular Function and Maintenance	ion homeostasis	ion homeostasis of cells	2.16E-03	0.586		0.742	CAMK2D,G6PC,CCL11,STC2,KLF2,IL23A,MYC,FN1,OR51E2,ITK,RGS2,CACNA1G,BMP6,ENPP1,PLCG1,CD24,NTF4,ABCC3,GJA1	19
Cell Signaling, Small Molecule Biochemistry	synthesis	synthesis of nitric oxide	2.18E-03	-0.408		-0.279	IL23A,FN1,HLA-DRB1,CPM,SLC7A1,STAT1,PLCG1,LIF,STC2,NQO1,GJA1	11
Neurological Disease, Skeletal and Muscular Disorders	neuromuscular disease	neuromuscular disease	2.23E-03				PSAT1,HLA-DRB3,NDRG1,TRIB3,G6PC,MALT1,FOS,AREG,HLA-DRB1,SCD,SLC1A3,ST8SIA2,DHCR7,NR4A2,RAD54L,SAT1,ID3,EGR1,HLA-DRA,SLC16A9,SCG2,SLC1A6,SERPING1,TGM2,COLGALT2,GJA1	26
Cell Death and Survival	cell death	cell death of T lymphocytes	2.26E-03	0.311		0.287	FOS,MYC,STAT1,PRKCQ,ITK,PMEL,ID3,EGR1,NQO1,PDCD1,KLF2,TGM2	12
Cellular Development, Connective Tissue Development and Function	differentiation	differentiation of fibroblast cell lines	2.26E-03	-0.970		-0.900	FN1,TRIB3,RGS2,BMP6,ENPP1,LIF,ENC1,RUNX2	8
Cancer, Neurological Disease, Organismal Injury and Abnormalities	central nervous system tumor	central nervous system tumor	2.26E-03				GPR37,PLD1,AJUBA,ENC1,AXIN2,FN1,HLA-DRB1,BMP6,TMC8,PRAMEF1 (includes others),ABCC3,FKBP9,MECOM,ID3,PDCD1,TBC1D30,EIF4G2,HCN1,MYC,SEPT4,CACNA1G,PLCG1,SERPINE1,TIMP1,SLC1A6,SERPING1,RUNX2,GJA1	28
Cellular Development, Cellular Growth and Proliferation, Tissue Development	development	development of epithelial cells	2.28E-03	1000		1097	MYC,ID1,GRHL2,SLC4A5,PMEL,TIMP1,TFAP2C	7
Cellular Development, Cellular Growth and Proliferation, Hematological System Development and Function, Hematopoiesis, Lymphoid Tissue Structure and Development, Tissue Development	development	development of antigen presenting cells	2.29E-03	-1125		-1036	FOS,FN1,STAT1,PLCG1,ID3,EGR1	6
